# Supplementary material for: Ribosomal RNA fragmentation into short RNAs (rRFs) is modulated in a sex- and population of origin-specific manner
Source: BMC Biol. 2020 Apr 13;18:38. doi: 10.1186/s12915-020-0763-0 (PMC7153239; doi:10.1186/s12915-020-0763-0)
Supplement: Supplementary file 4 — Additional file 4. : Excel sheet containing supporting data showing: 1) the 16,279 rRF sequences that pass Threshold-seq, 10 RPM, and Length Cutoff thresholds, 2) the normalized abundance (RPM) of the i-, 3´-, and x-rRFs from the 3´-end of 5S, and 3) the 5´-rRFs from the 28S rRFs, for the 293T cells and 293T derived EV. [file 12915_2020_763_MOESM4_ESM.xlsx]

## Sheet: rRF Sequences
rRNA	License Plate	Sequence	Type
12S	rRF-23-HKZ88XPZ03	AUAGGUUUGGUCCUAGCCUUUCU	i-rRF
12S	rRF-30-HKZ88XPZWQVI	AUAGGUUUGGUCCUAGCCUUUCUAUUAGCU	i-rRF
12S	rRF-31-HKZ88XPZWQVID	AUAGGUUUGGUCCUAGCCUUUCUAUUAGCUC	i-rRF
12S	rRF-32-HKZ88XPZWQVI3	AUAGGUUUGGUCCUAGCCUUUCUAUUAGCUCU	i-rRF
12S	rRF-33-HKZ88XPZWQVIDQ	AUAGGUUUGGUCCUAGCCUUUCUAUUAGCUCUU	i-rRF
12S	rRF-19-Z7IP4ZFB	UUUCUAUUAGCUCUUAGUA	i-rRF
12S	rRF-32-IP4Z1O5X2QP02	AUUAGCUCUUAGUAAGAUUACACAUGCAAGCA	i-rRF
12S	rRF-33-VLFN0FXOPMKW0J	UAGUAAGAUUACACAUGCAAGCAUCCCCGUUCC	i-rRF
12S	rRF-32-JVDF8R7R1U76J	CAUGCAAGCAUCCCCGUUCCAGUGAGUUCACC	i-rRF
12S	rRF-33-JVDF8R7R1U76DJ	CAUGCAAGCAUCCCCGUUCCAGUGAGUUCACCC	i-rRF
12S	rRF-18-XOPMKW0J	UGCAAGCAUCCCCGUUCC	i-rRF
12S	rRF-30-XOPMKW8PX381	UGCAAGCAUCCCCGUUCCAGUGAGUUCACC	i-rRF
12S	rRF-31-XOPMKW8PX381D	UGCAAGCAUCCCCGUUCCAGUGAGUUCACCC	i-rRF
12S	rRF-32-XOPMKW8PX3813	UGCAAGCAUCCCCGUUCCAGUGAGUUCACCCU	i-rRF
12S	rRF-29-P0JR3NK35NFV	GCAAGCAUCCCCGUUCCAGUGAGUUCACC	i-rRF
12S	rRF-30-P0JR3NK35N2R	GCAAGCAUCCCCGUUCCAGUGAGUUCACCC	i-rRF
12S	rRF-31-P0JR3NK35N2RE	GCAAGCAUCCCCGUUCCAGUGAGUUCACCCU	i-rRF
12S	rRF-29-2JHRM9J419EJ	CAAGCAUCCCCGUUCCAGUGAGUUCACCC	i-rRF
12S	rRF-27-DF8R7R1U76J	AAGCAUCCCCGUUCCAGUGAGUUCACC	i-rRF
12S	rRF-28-DF8R7R1U76DJ	AAGCAUCCCCGUUCCAGUGAGUUCACCC	i-rRF
12S	rRF-29-DF8R7R1U7613	AAGCAUCCCCGUUCCAGUGAGUUCACCCU	i-rRF
12S	rRF-26-FQKSY670Y5D	AGCAUCCCCGUUCCAGUGAGUUCACC	i-rRF
12S	rRF-22-8R7R1U76J	UCCCCGUUCCAGUGAGUUCACC	i-rRF
12S	rRF-23-8R7R1U76DJ	UCCCCGUUCCAGUGAGUUCACCC	i-rRF
12S	rRF-24-8R7R1U7613	UCCCCGUUCCAGUGAGUUCACCCU	i-rRF
12S	rRF-19-3NK35NFV	CCGUUCCAGUGAGUUCACC	i-rRF
12S	rRF-20-3NK35N2R	CCGUUCCAGUGAGUUCACCC	i-rRF
12S	rRF-21-3NK35N2RE	CCGUUCCAGUGAGUUCACCCU	i-rRF
12S	rRF-18-M9J419V	CGUUCCAGUGAGUUCACC	i-rRF
12S	rRF-19-M9J419EJ	CGUUCCAGUGAGUUCACCC	i-rRF
12S	rRF-25-J419074B81	CAGUGAGUUCACCCUCUAAAUCACC	i-rRF
12S	rRF-24-1U76K9UEFV	AGUGAGUUCACCCUCUAAAUCACC	i-rRF
12S	rRF-23-70Y537BMV	GUGAGUUCACCCUCUAAAUCACC	i-rRF
12S	rRF-20-19074B81	AGUUCACCCUCUAAAUCACC	i-rRF
12S	rRF-18-4XD6KHDD	CUCUAAAUCACCACGAUC	i-rRF
12S	rRF-26-WOH52U8B1BD	UCUAAAUCACCACGAUCAAAAGGAAC	i-rRF
12S	rRF-33-WOH52U8B1B2JDD	UCUAAAUCACCACGAUCAAAAGGAACAAGCAUC	i-rRF
12S	rRF-33-4B81EE2B6DDF02	CUAAAUCACCACGAUCAAAAGGAACAAGCAUCA	i-rRF
12S	rRF-32-UE26LMB0OFFQ2	UAAAUCACCACGAUCAAAAGGAACAAGCAUCA	i-rRF
12S	rRF-30-BM0556BKBOPM	AAAUCACCACGAUCAAAAGGAACAAGCAUC	i-rRF
12S	rRF-31-BM0556BKBOPMB	AAAUCACCACGAUCAAAAGGAACAAGCAUCA	i-rRF
12S	rRF-30-D6KHHOD200J6	AAUCACCACGAUCAAAAGGAACAAGCAUCA	i-rRF
12S	rRF-19-26LMB0HR	CACCACGAUCAAAAGGAAC	i-rRF
12S	rRF-20-26LMB0OF	CACCACGAUCAAAAGGAACA	i-rRF
12S	rRF-26-26LMB0OFFQD	CACCACGAUCAAAAGGAACAAGCAUC	i-rRF
12S	rRF-27-26LMB0OFFQ2	CACCACGAUCAAAAGGAACAAGCAUCA	i-rRF
12S	rRF-30-26LMB0OFFQ2J	CACCACGAUCAAAAGGAACAAGCAUCAAGC	i-rRF
12S	rRF-31-26LMB0OFFQ2JB	CACCACGAUCAAAAGGAACAAGCAUCAAGCA	i-rRF
12S	rRF-25-0556BKBOPM	ACCACGAUCAAAAGGAACAAGCAUC	i-rRF
12S	rRF-26-0556BKBOPMB	ACCACGAUCAAAAGGAACAAGCAUCA	i-rRF
12S	rRF-30-0556BKBOPMDF	ACCACGAUCAAAAGGAACAAGCAUCAAGCA	i-rRF
12S	rRF-24-KHHOD2001D	CCACGAUCAAAAGGAACAAGCAUC	i-rRF
12S	rRF-25-KHHOD200J6	CCACGAUCAAAAGGAACAAGCAUCA	i-rRF
12S	rRF-28-2U8B1B2JHODU	CACGAUCAAAAGGAACAAGCAUCAAGCA	i-rRF
12S	rRF-22-EE2B6DDF5	ACGAUCAAAAGGAACAAGCAUC	i-rRF
12S	rRF-33-B0OFFQ2JEFPEDU	AAAAGGAACAAGCAUCAAGCACGCAGCAAUGCA	i-rRF
12S	rRF-31-BKBOPMDFLP24D	AAAGGAACAAGCAUCAAGCACGCAGCAAUGC	i-rRF
12S	rRF-32-BKBOPMDFLP242	AAAGGAACAAGCAUCAAGCACGCAGCAAUGCA	i-rRF
12S	rRF-21-2JEFPEPJE	CAAGCACGCAGCAAUGCAGCU	i-rRF
12S	rRF-33-F5PJDVF9BDQXDV	AGCACGCAGCAAUGCAGCUCAAAACGCUUAGCC	i-rRF
12S	rRF-32-PHJFIFQ6BHNPJ	GCACGCAGCAAUGCAGCUCAAAACGCUUAGCC	i-rRF
12S	rRF-33-PHJFIFQ6BHNPD3	GCACGCAGCAAUGCAGCUCAAAACGCUUAGCCU	i-rRF
12S	rRF-31-2VFOXP4OBVYJD	CACGCAGCAAUGCAGCUCAAAACGCUUAGCC	i-rRF
12S	rRF-32-2VFOXP4OBVYJ3	CACGCAGCAAUGCAGCUCAAAACGCUUAGCCU	i-rRF
12S	rRF-26-JFIFQ6BHNPD	CAGCAAUGCAGCUCAAAACGCUUAGC	i-rRF
12S	rRF-28-JFIFQ6BHNPD3	CAGCAAUGCAGCUCAAAACGCUUAGCCU	i-rRF
12S	rRF-31-JFIFQ6BHNP3PD	CAGCAAUGCAGCUCAAAACGCUUAGCCUAGC	i-rRF
12S	rRF-30-JI2BLZF7F62R	CAGCUCAAAACGCUUAGCCUAGCCACACCC	i-rRF
12S	rRF-31-JI2BLZF7F62RD	CAGCUCAAAACGCUUAGCCUAGCCACACCCC	i-rRF
12S	rRF-32-JI2BLZF7F62RJ	CAGCUCAAAACGCUUAGCCUAGCCACACCCCC	i-rRF
12S	rRF-29-F9BDQXPXP5EJ	AGCUCAAAACGCUUAGCCUAGCCACACCC	i-rRF
12S	rRF-30-F9BDQXPXP50R	AGCUCAAAACGCUUAGCCUAGCCACACCCC	i-rRF
12S	rRF-22-Q6BHNP3PJ	GCUCAAAACGCUUAGCCUAGCC	i-rRF
12S	rRF-27-Q6BHNP3PKFJ	GCUCAAAACGCUUAGCCUAGCCACACC	i-rRF
12S	rRF-28-Q6BHNP3PKFDJ	GCUCAAAACGCUUAGCCUAGCCACACCC	i-rRF
12S	rRF-29-Q6BHNP3PKF1J	GCUCAAAACGCUUAGCCUAGCCACACCCC	i-rRF
12S	rRF-30-Q6BHNP3PKFKR	GCUCAAAACGCUUAGCCUAGCCACACCCCC	i-rRF
12S	rRF-19-2BLZF7EV	CAAAACGCUUAGCCUAGCC	i-rRF
12S	rRF-24-2BLZF7F6FV	CAAAACGCUUAGCCUAGCCACACC	i-rRF
12S	rRF-25-2BLZF7F62R	CAAAACGCUUAGCCUAGCCACACCC	i-rRF
12S	rRF-26-2BLZF7F62RD	CAAAACGCUUAGCCUAGCCACACCCC	i-rRF
12S	rRF-27-2BLZF7F62RJ	CAAAACGCUUAGCCUAGCCACACCCCC	i-rRF
12S	rRF-18-BDQXPXDV	AAAACGCUUAGCCUAGCC	i-rRF
12S	rRF-23-BDQXPXP5V	AAAACGCUUAGCCUAGCCACACC	i-rRF
12S	rRF-24-BDQXPXP5EJ	AAAACGCUUAGCCUAGCCACACCC	i-rRF
12S	rRF-25-BDQXPXP50R	AAAACGCUUAGCCUAGCCACACCCC	i-rRF
12S	rRF-26-BDQXPXP50RD	AAAACGCUUAGCCUAGCCACACCCCC	i-rRF
12S	rRF-22-BHNP3PKFJ	AAACGCUUAGCCUAGCCACACC	i-rRF
12S	rRF-23-BHNP3PKFDJ	AAACGCUUAGCCUAGCCACACCC	i-rRF
12S	rRF-24-BHNP3PKF1J	AAACGCUUAGCCUAGCCACACCCC	i-rRF
12S	rRF-25-BHNP3PKFKR	AAACGCUUAGCCUAGCCACACCCCC	i-rRF
12S	rRF-21-BVYJ4J25D	AACGCUUAGCCUAGCCACACC	i-rRF
12S	rRF-22-BVYJ4J25J	AACGCUUAGCCUAGCCACACCC	i-rRF
12S	rRF-23-BVYJ4J25DJ	AACGCUUAGCCUAGCCACACCCC	i-rRF
12S	rRF-24-BVYJ4J251J	AACGCUUAGCCUAGCCACACCCCC	i-rRF
12S	rRF-20-EIV1V101	ACGCUUAGCCUAGCCACACC	i-rRF
12S	rRF-21-EIV1V101D	ACGCUUAGCCUAGCCACACCC	i-rRF
12S	rRF-22-EIV1V101J	ACGCUUAGCCUAGCCACACCCC	i-rRF
12S	rRF-23-EIV1V101DJ	ACGCUUAGCCUAGCCACACCCCC	i-rRF
12S	rRF-20-LZF7F62R	CGCUUAGCCUAGCCACACCC	i-rRF
12S	rRF-21-LZF7F62RD	CGCUUAGCCUAGCCACACCCC	i-rRF
12S	rRF-18-QXPXP5V	GCUUAGCCUAGCCACACC	i-rRF
12S	rRF-19-QXPXP5EJ	GCUUAGCCUAGCCACACCC	i-rRF
12S	rRF-20-QXPXP50R	GCUUAGCCUAGCCACACCCC	i-rRF
12S	rRF-21-QXPXP50RD	GCUUAGCCUAGCCACACCCCC	i-rRF
12S	rRF-18-NP3PKFDJ	CUUAGCCUAGCCACACCC	i-rRF
12S	rRF-19-NP3PKF1J	CUUAGCCUAGCCACACCCC	i-rRF
12S	rRF-20-NP3PKFKR	CUUAGCCUAGCCACACCCCC	i-rRF
12S	rRF-18-YJ4J25DJ	UUAGCCUAGCCACACCCC	i-rRF
12S	rRF-19-YJ4J251J	UUAGCCUAGCCACACCCCC	i-rRF
12S	rRF-18-V1V101DJ	UAGCCUAGCCACACCCCC	i-rRF
12S	rRF-31-01K5RB0J1UYDD	ACACCCCCACGGGAAACAGCAGUGAUUAACC	i-rRF
12S	rRF-23-28ODFPXNR	CACGGGAAACAGCAGUGAUUAAC	i-rRF
12S	rRF-24-28ODFPXN0V	CACGGGAAACAGCAGUGAUUAACC	i-rRF
12S	rRF-25-28ODFPXNB7	CACGGGAAACAGCAGUGAUUAACCU	i-rRF
12S	rRF-22-EKBFP35X1	ACGGGAAACAGCAGUGAUUAAC	i-rRF
12S	rRF-23-EKBFP35XV	ACGGGAAACAGCAGUGAUUAACC	i-rRF
12S	rRF-24-EKBFP35XE3	ACGGGAAACAGCAGUGAUUAACCU	i-rRF
12S	rRF-32-EKBFP35X0ZVFI	ACGGGAAACAGCAGUGAUUAACCUUUAGCAAU	i-rRF
12S	rRF-22-M2BPJ4IOJ	CGGGAAACAGCAGUGAUUAACC	i-rRF
12S	rRF-20-6BJF7EU1	GGAAACAGCAGUGAUUAACC	i-rRF
12S	rRF-26-ZP2LBUDNUIB	UUUAGCAAUAAACGAAAGUUUAACUA	i-rRF
12S	rRF-31-BHB3YDUJV5U1D	AAACGAAAGUUUAACUAAGCUAUACUAACCC	i-rRF
12S	rRF-32-BHB3YDUJV5U1J	AAACGAAAGUUUAACUAAGCUAUACUAACCCC	i-rRF
12S	rRF-30-BUDNUIDIHIBR	AACGAAAGUUUAACUAAGCUAUACUAACCC	i-rRF
12S	rRF-33-V5U1KK788EYWDV	UAUACUAACCCCAGGGUUGGUCAAUUUCGUGCC	i-rRF
12S	rRF-32-HIBRJKZ32NW4J	AUACUAACCCCAGGGUUGGUCAAUUUCGUGCC	i-rRF
12S	rRF-28-U1KK788EYWDV	UAACCCCAGGGUUGGUCAAUUUCGUGCC	i-rRF
12S	rRF-20-BRJKZ32N	AACCCCAGGGUUGGUCAAUU	i-rRF
12S	rRF-23-BRJKZ32N0K	AACCCCAGGGUUGGUCAAUUUCG	i-rRF
12S	rRF-24-BRJKZ32NJN	AACCCCAGGGUUGGUCAAUUUCGU	i-rRF
12S	rRF-26-BRJKZ32NW4D	AACCCCAGGGUUGGUCAAUUUCGUGC	i-rRF
12S	rRF-28-BRJKZ32NW4D2	AACCCCAGGGUUGGUCAAUUUCGUGCCA	i-rRF
12S	rRF-29-BRJKZ32NW41H	AACCCCAGGGUUGGUCAAUUUCGUGCCAG	i-rRF
12S	rRF-30-BRJKZ32NW4KJ	AACCCCAGGGUUGGUCAAUUUCGUGCCAGC	i-rRF
12S	rRF-23-0R139MDZDN	ACCCCAGGGUUGGUCAAUUUCGU	i-rRF
12S	rRF-25-0R139MDZMV	ACCCCAGGGUUGGUCAAUUUCGUGC	i-rRF
12S	rRF-26-0R139MDZMVD	ACCCCAGGGUUGGUCAAUUUCGUGCC	i-rRF
12S	rRF-25-K6RNR6I971	CCCCAGGGUUGGUCAAUUUCGUGCC	i-rRF
12S	rRF-24-KPRYSOZSJV	CCCAGGGUUGGUCAAUUUCGUGCC	i-rRF
12S	rRF-23-KK788EYWDV	CCAGGGUUGGUCAAUUUCGUGCC	i-rRF
12S	rRF-18-JKZ32N0K	CAGGGUUGGUCAAUUUCG	i-rRF
12S	rRF-19-JKZ32NJN	CAGGGUUGGUCAAUUUCGU	i-rRF
12S	rRF-22-JKZ32NW4J	CAGGGUUGGUCAAUUUCGUGCC	i-rRF
12S	rRF-23-JKZ32NW4D2	CAGGGUUGGUCAAUUUCGUGCCA	i-rRF
12S	rRF-21-139MDZMVD	AGGGUUGGUCAAUUUCGUGCC	i-rRF
12S	rRF-20-RNR6I971	GGGUUGGUCAAUUUCGUGCC	i-rRF
12S	rRF-22-R6I971F6J	GGUCAAUUUCGUGCCAGCCACC	i-rRF
12S	rRF-19-2NW4KJFV	CAAUUUCGUGCCAGCCACC	i-rRF
12S	rRF-18-DZMVJ1V	AAUUUCGUGCCAGCCACC	i-rRF
12S	rRF-23-I971F63H0D	AUUUCGUGCCAGCCACCGCGGUC	i-rRF
12S	rRF-24-I971F63H22	AUUUCGUGCCAGCCACCGCGGUCA	i-rRF
12S	rRF-26-I971F63HS5B	AUUUCGUGCCAGCCACCGCGGUCACA	i-rRF
12S	rRF-20-W4KJ2SMM	UCGUGCCAGCCACCGCGGUC	i-rRF
12S	rRF-19-MVJ10V2D	CGUGCCAGCCACCGCGGUC	i-rRF
12S	rRF-20-MVJ10VR6	CGUGCCAGCCACCGCGGUCA	i-rRF
12S	rRF-18-F63HS58	AGCCACCGCGGUCACACG	i-rRF
12S	rRF-25-F63HS5EEU1	AGCCACCGCGGUCACACGAUUAACC	i-rRF
12S	rRF-26-F63HS5EEU1D	AGCCACCGCGGUCACACGAUUAACCC	i-rRF
12S	rRF-27-F63HS5EEU12	AGCCACCGCGGUCACACGAUUAACCCA	i-rRF
12S	rRF-30-F63HS5EEU123	AGCCACCGCGGUCACACGAUUAACCCAAGU	i-rRF
12S	rRF-31-F63HS5EEU123D	AGCCACCGCGGUCACACGAUUAACCCAAGUC	i-rRF
12S	rRF-32-F63HS5EEU1232	AGCCACCGCGGUCACACGAUUAACCCAAGUCA	i-rRF
12S	rRF-25-P5L88FLNBR	GCCACCGCGGUCACACGAUUAACCC	i-rRF
12S	rRF-30-P5L88FLNBRDM	GCCACCGCGGUCACACGAUUAACCCAAGUC	i-rRF
12S	rRF-24-K1Q3255XEJ	CCACCGCGGUCACACGAUUAACCC	i-rRF
12S	rRF-23-2SMM0HIODJ	CACCGCGGUCACACGAUUAACCC	i-rRF
12S	rRF-22-0VR62UYDJ	ACCGCGGUCACACGAUUAACCC	i-rRF
12S	rRF-19-Q3255XEJ	GCGGUCACACGAUUAACCC	i-rRF
12S	rRF-18-MM0HIODJ	CGGUCACACGAUUAACCC	i-rRF
12S	rRF-33-MM0HIOKOSOVBDV	CGGUCACACGAUUAACCCAAGUCAAUAGAAGCC	i-rRF
12S	rRF-31-S5EEU1232LOJD	GUCACACGAUUAACCCAAGUCAAUAGAAGCC	i-rRF
12S	rRF-32-S5EEU1232LOJK	GUCACACGAUUAACCCAAGUCAAUAGAAGCCG	i-rRF
12S	rRF-32-255X0616H2FSM	CACACGAUUAACCCAAGUCAAUAGAAGCCGGC	i-rRF
12S	rRF-33-255X0616H2FSD8	CACACGAUUAACCCAAGUCAAUAGAAGCCGGCG	i-rRF
12S	rRF-28-0HIOKOSOVBDV	ACACGAUUAACCCAAGUCAAUAGAAGCC	i-rRF
12S	rRF-29-0HIOKOSOVBIK	ACACGAUUAACCCAAGUCAAUAGAAGCCG	i-rRF
12S	rRF-31-0HIOKOSOVBP8D	ACACGAUUAACCCAAGUCAAUAGAAGCCGGC	i-rRF
12S	rRF-32-0HIOKOSOVBP8K	ACACGAUUAACCCAAGUCAAUAGAAGCCGGCG	i-rRF
12S	rRF-27-2UYDK08EF0J	CACGAUUAACCCAAGUCAAUAGAAGCC	i-rRF
12S	rRF-28-2UYDK08EF0DK	CACGAUUAACCCAAGUCAAUAGAAGCCG	i-rRF
12S	rRF-30-2UYDK08EF03J	CACGAUUAACCCAAGUCAAUAGAAGCCGGC	i-rRF
12S	rRF-31-2UYDK08EF03J0	CACGAUUAACCCAAGUCAAUAGAAGCCGGCG	i-rRF
12S	rRF-33-2UYDK08EF03J0B	CACGAUUAACCCAAGUCAAUAGAAGCCGGCGUA	i-rRF
12S	rRF-29-EEU1232LOJ19	ACGAUUAACCCAAGUCAAUAGAAGCCGGC	i-rRF
12S	rRF-25-LNBRDMDPD1	CGAUUAACCCAAGUCAAUAGAAGCC	i-rRF
12S	rRF-28-LNBRDMDPD1D9	CGAUUAACCCAAGUCAAUAGAAGCCGGC	i-rRF
12S	rRF-29-LNBRDMDPD1I8	CGAUUAACCCAAGUCAAUAGAAGCCGGCG	i-rRF
12S	rRF-30-LNBRDMDPD16W	CGAUUAACCCAAGUCAAUAGAAGCCGGCGU	i-rRF
12S	rRF-32-LNBRDMDPD16WF	CGAUUAACCCAAGUCAAUAGAAGCCGGCGUAA	i-rRF
12S	rRF-27-5X0616H2FSM	GAUUAACCCAAGUCAAUAGAAGCCGGC	i-rRF
12S	rRF-28-5X0616H2FSD8	GAUUAACCCAAGUCAAUAGAAGCCGGCG	i-rRF
12S	rRF-23-IOKOSOVBDV	AUUAACCCAAGUCAAUAGAAGCC	i-rRF
12S	rRF-24-IOKOSOVBIK	AUUAACCCAAGUCAAUAGAAGCCG	i-rRF
12S	rRF-26-IOKOSOVBP8D	AUUAACCCAAGUCAAUAGAAGCCGGC	i-rRF
12S	rRF-19-232LOJ19	CAAGUCAAUAGAAGCCGGC	i-rRF
12S	rRF-20-232LOJMH	CAAGUCAAUAGAAGCCGGCG	i-rRF
12S	rRF-22-232LOJMHO	CAAGUCAAUAGAAGCCGGCGUA	i-rRF
12S	rRF-18-DMDPD1D9	AAGUCAAUAGAAGCCGGC	i-rRF
12S	rRF-19-DMDPD1I8	AAGUCAAUAGAAGCCGGCG	i-rRF
12S	rRF-21-DMDPD16WB	AAGUCAAUAGAAGCCGGCGUA	i-rRF
12S	rRF-20-16H2FSQL	AGUCAAUAGAAGCCGGCGUA	i-rRF
12S	rRF-18-DPD16W6	AAUAGAAGCCGGCGUAAA	i-rRF
12S	rRF-19-DPD16W0S	AAUAGAAGCCGGCGUAAAG	i-rRF
12S	rRF-20-DPD16WB2	AAUAGAAGCCGGCGUAAAGA	i-rRF
12S	rRF-21-DPD16WB20	AAUAGAAGCCGGCGUAAAGAG	i-rRF
12S	rRF-22-DPD16WB2N	AAUAGAAGCCGGCGUAAAGAGU	i-rRF
12S	rRF-23-DPD16WB200	AAUAGAAGCCGGCGUAAAGAGUG	i-rRF
12S	rRF-25-DPD16WB27N	AAUAGAAGCCGGCGUAAAGAGUGUU	i-rRF
12S	rRF-28-DPD16WB27N0O	AAUAGAAGCCGGCGUAAAGAGUGUUUUA	i-rRF
12S	rRF-29-DPD16WB27NKH	AAUAGAAGCCGGCGUAAAGAGUGUUUUAG	i-rRF
12S	rRF-30-DPD16WB27NY2	AAUAGAAGCCGGCGUAAAGAGUGUUUUAGA	i-rRF
12S	rRF-31-DPD16WB27NY2E	AAUAGAAGCCGGCGUAAAGAGUGUUUUAGAU	i-rRF
12S	rRF-32-DPD16WB27NY25	AAUAGAAGCCGGCGUAAAGAGUGUUUUAGAUC	i-rRF
12S	rRF-33-DPD16WB27NY202	AAUAGAAGCCGGCGUAAAGAGUGUUUUAGAUCA	i-rRF
12S	rRF-18-H2FSQLS	AUAGAAGCCGGCGUAAAG	i-rRF
12S	rRF-28-H2FSQLD09Z0H	AUAGAAGCCGGCGUAAAGAGUGUUUUAG	i-rRF
12S	rRF-29-H2FSQLD09Z2X	AUAGAAGCCGGCGUAAAGAGUGUUUUAGA	i-rRF
12S	rRF-30-H2FSQLD09ZVE	AUAGAAGCCGGCGUAAAGAGUGUUUUAGAU	i-rRF
12S	rRF-31-H2FSQLD09ZVED	AUAGAAGCCGGCGUAAAGAGUGUUUUAGAUC	i-rRF
12S	rRF-32-H2FSQLD09ZVE2	AUAGAAGCCGGCGUAAAGAGUGUUUUAGAUCA	i-rRF
12S	rRF-33-H2FSQLD09ZVED1	AUAGAAGCCGGCGUAAAGAGUGUUUUAGAUCAC	i-rRF
12S	rRF-30-VBP8MOF37ZFM	UAGAAGCCGGCGUAAAGAGUGUUUUAGAUC	i-rRF
12S	rRF-32-VBP8MOF37ZFM1	UAGAAGCCGGCGUAAAGAGUGUUUUAGAUCAC	i-rRF
12S	rRF-33-VBP8MOF37ZFMV	UAGAAGCCGGCGUAAAGAGUGUUUUAGAUCACC	i-rRF
12S	rRF-31-F03JSB54ZX56D	AGAAGCCGGCGUAAAGAGUGUUUUAGAUCAC	i-rRF
12S	rRF-32-F03JSB54ZX56J	AGAAGCCGGCGUAAAGAGUGUUUUAGAUCACC	i-rRF
12S	rRF-33-F03JSB54ZX56DJ	AGAAGCCGGCGUAAAGAGUGUUUUAGAUCACCC	i-rRF
12S	rRF-30-OJMHU01WZPH5	GAAGCCGGCGUAAAGAGUGUUUUAGAUCAC	i-rRF
12S	rRF-31-OJMHU01WZPH5D	GAAGCCGGCGUAAAGAGUGUUUUAGAUCACC	i-rRF
12S	rRF-32-OJMHU01WZPH5J	GAAGCCGGCGUAAAGAGUGUUUUAGAUCACCC	i-rRF
12S	rRF-33-OJMHU01WZPH5DJ	GAAGCCGGCGUAAAGAGUGUUUUAGAUCACCCC	i-rRF
12S	rRF-27-D16WB27NY25	AAGCCGGCGUAAAGAGUGUUUUAGAUC	i-rRF
12S	rRF-30-D16WB27NY281	AAGCCGGCGUAAAGAGUGUUUUAGAUCACC	i-rRF
12S	rRF-31-D16WB27NY281D	AAGCCGGCGUAAAGAGUGUUUUAGAUCACCC	i-rRF
12S	rRF-32-D16WB27NY281J	AAGCCGGCGUAAAGAGUGUUUUAGAUCACCCC	i-rRF
12S	rRF-33-D16WB27NY281DJ	AAGCCGGCGUAAAGAGUGUUUUAGAUCACCCCC	i-rRF
12S	rRF-29-FSQLD09ZVEFV	AGCCGGCGUAAAGAGUGUUUUAGAUCACC	i-rRF
12S	rRF-30-FSQLD09ZVE2R	AGCCGGCGUAAAGAGUGUUUUAGAUCACCC	i-rRF
12S	rRF-31-FSQLD09ZVE2RD	AGCCGGCGUAAAGAGUGUUUUAGAUCACCCC	i-rRF
12S	rRF-32-FSQLD09ZVE2RJ	AGCCGGCGUAAAGAGUGUUUUAGAUCACCCCC	i-rRF
12S	rRF-28-P8MOF37ZFMV	GCCGGCGUAAAGAGUGUUUUAGAUCACC	i-rRF
12S	rRF-29-P8MOF37ZFMEJ	GCCGGCGUAAAGAGUGUUUUAGAUCACCC	i-rRF
12S	rRF-30-P8MOF37ZFM0R	GCCGGCGUAAAGAGUGUUUUAGAUCACCCC	i-rRF
12S	rRF-31-P8MOF37ZFM0RD	GCCGGCGUAAAGAGUGUUUUAGAUCACCCCC	i-rRF
12S	rRF-24-3JSB54ZXID	CCGGCGUAAAGAGUGUUUUAGAUC	i-rRF
12S	rRF-27-3JSB54ZX56J	CCGGCGUAAAGAGUGUUUUAGAUCACC	i-rRF
12S	rRF-28-3JSB54ZX56DJ	CCGGCGUAAAGAGUGUUUUAGAUCACCC	i-rRF
12S	rRF-29-3JSB54ZX561J	CCGGCGUAAAGAGUGUUUUAGAUCACCCC	i-rRF
12S	rRF-30-3JSB54ZX56KR	CCGGCGUAAAGAGUGUUUUAGAUCACCCCC	i-rRF
12S	rRF-26-MHU01WZPH5D	CGGCGUAAAGAGUGUUUUAGAUCACC	i-rRF
12S	rRF-25-6WB27NY281	GGCGUAAAGAGUGUUUUAGAUCACC	i-rRF
12S	rRF-26-6WB27NY281D	GGCGUAAAGAGUGUUUUAGAUCACCC	i-rRF
12S	rRF-27-6WB27NY281J	GGCGUAAAGAGUGUUUUAGAUCACCCC	i-rRF
12S	rRF-28-6WB27NY281DJ	GGCGUAAAGAGUGUUUUAGAUCACCCCC	i-rRF
12S	rRF-21-QLD09ZVED	GCGUAAAGAGUGUUUUAGAUC	i-rRF
12S	rRF-24-QLD09ZVEFV	GCGUAAAGAGUGUUUUAGAUCACC	i-rRF
12S	rRF-32-QLD09ZVE2R3RJ	GCGUAAAGAGUGUUUUAGAUCACCCCCUCCCC	i-rRF
12S	rRF-20-MOF37ZFM	CGUAAAGAGUGUUUUAGAUC	i-rRF
12S	rRF-23-MOF37ZFMV	CGUAAAGAGUGUUUUAGAUCACC	i-rRF
12S	rRF-23-H5K7K6HBDW	AUCACCCCCUCCCCAAUAAAGCU	i-rRF
12S	rRF-27-3RKEBJUB453	CCUCCCCAAUAAAGCUAAAACUCACCU	i-rRF
12S	rRF-21-4R2LDIBDE	CUCCCCAAUAAAGCUAAAACU	i-rRF
12S	rRF-25-4R2LDIBD81	CUCCCCAAUAAAGCUAAAACUCACC	i-rRF
12S	rRF-26-4R2LDIBD81E	CUCCCCAAUAAAGCUAAAACUCACCU	i-rRF
12S	rRF-27-4R2LDIBD81P	CUCCCCAAUAAAGCUAAAACUCACCUG	i-rRF
12S	rRF-31-4R2LDIBD81X3E	CUCCCCAAUAAAGCUAAAACUCACCUGAGUU	i-rRF
12S	rRF-24-8RDOFXBIFV	UCCCCAAUAAAGCUAAAACUCACC	i-rRF
12S	rRF-25-8RDOFXBI27	UCCCCAAUAAAGCUAAAACUCACCU	i-rRF
12S	rRF-24-K6HBQOB9E3	CCCCAAUAAAGCUAAAACUCACCU	i-rRF
12S	rRF-23-KOU04BE6D3	CCCAAUAAAGCUAAAACUCACCU	i-rRF
12S	rRF-21-KEBJUB45D	CCAAUAAAGCUAAAACUCACC	i-rRF
12S	rRF-22-KEBJUB453	CCAAUAAAGCUAAAACUCACCU	i-rRF
12S	rRF-20-2LDIBD81	CAAUAAAGCUAAAACUCACC	i-rRF
12S	rRF-21-2LDIBD81E	CAAUAAAGCUAAAACUCACCU	i-rRF
12S	rRF-22-2LDIBD81P	CAAUAAAGCUAAAACUCACCUG	i-rRF
12S	rRF-19-DOFXBIFV	AAUAAAGCUAAAACUCACC	i-rRF
12S	rRF-20-DOFXBI27	AAUAAAGCUAAAACUCACCU	i-rRF
12S	rRF-21-DOFXBI270	AAUAAAGCUAAAACUCACCUG	i-rRF
12S	rRF-18-HBQOB9V	AUAAAGCUAAAACUCACC	i-rRF
12S	rRF-19-HBQOB9E3	AUAAAGCUAAAACUCACCU	i-rRF
12S	rRF-20-HBQOB90Y	AUAAAGCUAAAACUCACCUG	i-rRF
12S	rRF-18-U04BE6D3	UAAAGCUAAAACUCACCU	i-rRF
12S	rRF-33-BJUB45N0ZLBBD5	AAAGCUAAAACUCACCUGAGUUGUAAAAAACUC	i-rRF
12S	rRF-32-DIBD81X39OBD5	AAGCUAAAACUCACCUGAGUUGUAAAAAACUC	i-rRF
12S	rRF-29-4BE63U7WBBE5	CUAAAACUCACCUGAGUUGUAAAAAACUC	i-rRF
12S	rRF-27-BD81X39OBD5	AAAACUCACCUGAGUUGUAAAAAACUC	i-rRF
12S	rRF-20-275NSBBI	CACCUGAGUUGUAAAAAACU	i-rRF
12S	rRF-21-275NSBBID	CACCUGAGUUGUAAAAAACUC	i-rRF
12S	rRF-20-0Y1YUBB9	ACCUGAGUUGUAAAAAACUC	i-rRF
12S	rRF-24-ZLBB467UFU	UUGUAAAAAACUCCAGUUGACACA	i-rRF
12S	rRF-33-ZLBB467U2ODPW	UUGUAAAAAACUCCAGUUGACACAAAAUAGACU	i-rRF
12S	rRF-21-9OBD8PZDB	UGUAAAAAACUCCAGUUGACA	i-rRF
12S	rRF-22-9OBD8PZD1	UGUAAAAAACUCCAGUUGACAC	i-rRF
12S	rRF-23-9OBD8PZDU	UGUAAAAAACUCCAGUUGACACA	i-rRF
12S	rRF-32-9OBD8PZD0BH23	UGUAAAAAACUCCAGUUGACACAAAAUAGACU	i-rRF
12S	rRF-22-SBBIK3XF2	GUAAAAAACUCCAGUUGACACA	i-rRF
12S	rRF-31-SBBIK3XF2BVDE	GUAAAAAACUCCAGUUGACACAAAAUAGACU	i-rRF
12S	rRF-21-UBB9JNO5B	UAAAAAACUCCAGUUGACACA	i-rRF
12S	rRF-30-UBB9JNO5BEFI	UAAAAAACUCCAGUUGACACAAAAUAGACU	i-rRF
12S	rRF-26-BIK3XF2BVDE	AAACUCCAGUUGACACAAAAUAGACU	i-rRF
12S	rRF-25-B9JNO5BEFI	AACUCCAGUUGACACAAAAUAGACU	i-rRF
12S	rRF-24-ER1Y0FBLHW	ACUCCAGUUGACACAAAAUAGACU	i-rRF
12S	rRF-27-ER1Y0FBLOXK	ACUCCAGUUGACACAAAAUAGACUACG	i-rRF
12S	rRF-23-467U2ODPW	CUCCAGUUGACACAAAAUAGACU	i-rRF
12S	rRF-19-JNO5BEER	CAGUUGACACAAAAUAGAC	i-rRF
12S	rRF-18-1Y0FBLDR	AGUUGACACAAAAUAGAC	i-rRF
12S	rRF-32-OXLB7JZOJQNB2	GACUACGAAAGUGGCUUUAACAUAUCUGAACA	i-rRF
12S	rRF-33-E5O09IYDHMXDU	ACUACGAAAGUGGCUUUAACAUAUCUGAACACA	i-rRF
12S	rRF-19-UUD4QZ0U	UACGAAAGUGGCUUUAACA	i-rRF
12S	rRF-21-UUD4QZBQB	UACGAAAGUGGCUUUAACAUA	i-rRF
12S	rRF-23-UUD4QZBQDD	UACGAAAGUGGCUUUAACAUAUC	i-rRF
12S	rRF-24-UUD4QZBQF3	UACGAAAGUGGCUUUAACAUAUCU	i-rRF
12S	rRF-28-UUD4QZBQHYR	UACGAAAGUGGCUUUAACAUAUCUGAAC	i-rRF
12S	rRF-29-UUD4QZBQHY0U	UACGAAAGUGGCUUUAACAUAUCUGAACA	i-rRF
12S	rRF-30-UUD4QZBQHYB5	UACGAAAGUGGCUUUAACAUAUCUGAACAC	i-rRF
12S	rRF-31-UUD4QZBQHYB5B	UACGAAAGUGGCUUUAACAUAUCUGAACACA	i-rRF
12S	rRF-32-UUD4QZBQHYB51	UACGAAAGUGGCUUUAACAUAUCUGAACACAC	i-rRF
12S	rRF-33-UUD4QZBQHYB5U	UACGAAAGUGGCUUUAACAUAUCUGAACACACA	i-rRF
12S	rRF-18-EB18NXU	ACGAAAGUGGCUUUAACA	i-rRF
12S	rRF-22-EB18NX0L5	ACGAAAGUGGCUUUAACAUAUC	i-rRF
12S	rRF-23-EB18NX0L03	ACGAAAGUGGCUUUAACAUAUCU	i-rRF
12S	rRF-24-EB18NX0LJP	ACGAAAGUGGCUUUAACAUAUCUG	i-rRF
12S	rRF-27-EB18NX0LWU1	ACGAAAGUGGCUUUAACAUAUCUGAAC	i-rRF
12S	rRF-28-EB18NX0LWUU	ACGAAAGUGGCUUUAACAUAUCUGAACA	i-rRF
12S	rRF-29-EB18NX0LWUE1	ACGAAAGUGGCUUUAACAUAUCUGAACAC	i-rRF
12S	rRF-30-EB18NX0LWU0F	ACGAAAGUGGCUUUAACAUAUCUGAACACA	i-rRF
12S	rRF-31-EB18NX0LWU0FD	ACGAAAGUGGCUUUAACAUAUCUGAACACAC	i-rRF
12S	rRF-32-EB18NX0LWU0F2	ACGAAAGUGGCUUUAACAUAUCUGAACACACA	i-rRF
12S	rRF-21-LB7JZOJQD	CGAAAGUGGCUUUAACAUAUC	i-rRF
12S	rRF-29-LB7JZOJQNBFU	CGAAAGUGGCUUUAACAUAUCUGAACACA	i-rRF
12S	rRF-31-LB7JZOJQNB25B	CGAAAGUGGCUUUAACAUAUCUGAACACACA	i-rRF
12S	rRF-26-O09IYDHMXDB	GAAAGUGGCUUUAACAUAUCUGAACA	i-rRF
12S	rRF-27-O09IYDHMXD1	GAAAGUGGCUUUAACAUAUCUGAACAC	i-rRF
12S	rRF-28-O09IYDHMXDU	GAAAGUGGCUUUAACAUAUCUGAACACA	i-rRF
12S	rRF-23-B36ZUFV7D6	AAAGUGGCUUUAACAUAUCUGAA	i-rRF
12S	rRF-24-B36ZUFV7HR	AAAGUGGCUUUAACAUAUCUGAAC	i-rRF
12S	rRF-25-B36ZUFV7OF	AAAGUGGCUUUAACAUAUCUGAACA	i-rRF
12S	rRF-26-B36ZUFV7OFD	AAAGUGGCUUUAACAUAUCUGAACAC	i-rRF
12S	rRF-27-B36ZUFV7OF2	AAAGUGGCUUUAACAUAUCUGAACACA	i-rRF
12S	rRF-28-B36ZUFV7OFD1	AAAGUGGCUUUAACAUAUCUGAACACAC	i-rRF
12S	rRF-29-B36ZUFV7OFFU	AAAGUGGCUUUAACAUAUCUGAACACACA	i-rRF
12S	rRF-32-B36ZUFV7OF2OO	AAAGUGGCUUUAACAUAUCUGAACACACAAUA	i-rRF
12S	rRF-24-D4QZBQHY0U	AAGUGGCUUUAACAUAUCUGAACA	i-rRF
12S	rRF-26-D4QZBQHYB5B	AAGUGGCUUUAACAUAUCUGAACACA	i-rRF
12S	rRF-23-18NX0LWUU	AGUGGCUUUAACAUAUCUGAACA	i-rRF
12S	rRF-25-18NX0LWU0F	AGUGGCUUUAACAUAUCUGAACACA	i-rRF
12S	rRF-27-18NX0LWU0F2	AGUGGCUUUAACAUAUCUGAACACACA	i-rRF
12S	rRF-33-18NX0LWU0F2LDW	AGUGGCUUUAACAUAUCUGAACACACAAUAGCU	i-rRF
12S	rRF-32-7JZOJQNB25DP3	GUGGCUUUAACAUAUCUGAACACACAAUAGCU	i-rRF
12S	rRF-28-NX0LWU0F2LDW	CUUUAACAUAUCUGAACACACAAUAGCU	i-rRF
12S	rRF-27-ZOJQNB25DP3	UUUAACAUAUCUGAACACACAAUAGCU	i-rRF
12S	rRF-33-ZOJQNB25DP40V	UUUAACAUAUCUGAACACACAAUAGCUAAGACC	i-rRF
12S	rRF-26-YDHMXD0FHJE	UUAACAUAUCUGAACACACAAUAGCU	i-rRF
12S	rRF-27-YDHMXD0FHJO	UUAACAUAUCUGAACACACAAUAGCUA	i-rRF
12S	rRF-29-YDHMXD0FHJ2S	UUAACAUAUCUGAACACACAAUAGCUAAG	i-rRF
12S	rRF-32-YDHMXD0FHJU2J	UUAACAUAUCUGAACACACAAUAGCUAAGACC	i-rRF
12S	rRF-33-YDHMXD0FHJU2DJ	UUAACAUAUCUGAACACACAAUAGCUAAGACCC	i-rRF
12S	rRF-25-UFV7OF2OVI	UAACAUAUCUGAACACACAAUAGCU	i-rRF
12S	rRF-26-UFV7OF2OVIB	UAACAUAUCUGAACACACAAUAGCUA	i-rRF
12S	rRF-28-UFV7OF2OVIS	UAACAUAUCUGAACACACAAUAGCUAAG	i-rRF
12S	rRF-31-UFV7OF2OVIDDD	UAACAUAUCUGAACACACAAUAGCUAAGACC	i-rRF
12S	rRF-32-UFV7OF2OVIDDJ	UAACAUAUCUGAACACACAAUAGCUAAGACCC	i-rRF
12S	rRF-33-UFV7OF2OVIDDD2	UAACAUAUCUGAACACACAAUAGCUAAGACCCA	i-rRF
12S	rRF-18-BQHYB5U	AACAUAUCUGAACACACA	i-rRF
12S	rRF-21-BQHYB50EB	AACAUAUCUGAACACACAAUA	i-rRF
12S	rRF-24-BQHYB50EEW	AACAUAUCUGAACACACAAUAGCU	i-rRF
12S	rRF-25-BQHYB50EFX	AACAUAUCUGAACACACAAUAGCUA	i-rRF
12S	rRF-27-BQHYB50EFXH	AACAUAUCUGAACACACAAUAGCUAAG	i-rRF
12S	rRF-28-BQHYB50EFXX	AACAUAUCUGAACACACAAUAGCUAAGA	i-rRF
12S	rRF-29-BQHYB50EFXER	AACAUAUCUGAACACACAAUAGCUAAGAC	i-rRF
12S	rRF-30-BQHYB50EFXF1	AACAUAUCUGAACACACAAUAGCUAAGACC	i-rRF
12S	rRF-31-BQHYB50EFXF1D	AACAUAUCUGAACACACAAUAGCUAAGACCC	i-rRF
12S	rRF-32-BQHYB50EFXF12	AACAUAUCUGAACACACAAUAGCUAAGACCCA	i-rRF
12S	rRF-20-0LWU0F2L	ACAUAUCUGAACACACAAUA	i-rRF
12S	rRF-23-0LWU0F2LDW	ACAUAUCUGAACACACAAUAGCU	i-rRF
12S	rRF-24-0LWU0F2LIO	ACAUAUCUGAACACACAAUAGCUA	i-rRF
12S	rRF-26-0LWU0F2LQO0	ACAUAUCUGAACACACAAUAGCUAAG	i-rRF
12S	rRF-27-0LWU0F2LQOL	ACAUAUCUGAACACACAAUAGCUAAGA	i-rRF
12S	rRF-29-0LWU0F2LQOHV	ACAUAUCUGAACACACAAUAGCUAAGACC	i-rRF
12S	rRF-30-0LWU0F2LQOOR	ACAUAUCUGAACACACAAUAGCUAAGACCC	i-rRF
12S	rRF-31-0LWU0F2LQOORB	ACAUAUCUGAACACACAAUAGCUAAGACCCA	i-rRF
12S	rRF-22-JQNB25DP3	CAUAUCUGAACACACAAUAGCU	i-rRF
12S	rRF-25-JQNB25DP40	CAUAUCUGAACACACAAUAGCUAAG	i-rRF
12S	rRF-26-JQNB25DP40B	CAUAUCUGAACACACAAUAGCUAAGA	i-rRF
12S	rRF-28-JQNB25DP40V	CAUAUCUGAACACACAAUAGCUAAGACC	i-rRF
12S	rRF-29-JQNB25DP40EJ	CAUAUCUGAACACACAAUAGCUAAGACCC	i-rRF
12S	rRF-30-JQNB25DP4006	CAUAUCUGAACACACAAUAGCUAAGACCCA	i-rRF
12S	rRF-33-JQNB25DP4006R	CAUAUCUGAACACACAAUAGCUAAGACCCAAAC	i-rRF
12S	rRF-21-HMXD0FHJE	AUAUCUGAACACACAAUAGCU	i-rRF
12S	rRF-24-HMXD0FHJ2S	AUAUCUGAACACACAAUAGCUAAG	i-rRF
12S	rRF-25-HMXD0FHJU2	AUAUCUGAACACACAAUAGCUAAGA	i-rRF
12S	rRF-27-HMXD0FHJU2J	AUAUCUGAACACACAAUAGCUAAGACC	i-rRF
12S	rRF-28-HMXD0FHJU2DJ	AUAUCUGAACACACAAUAGCUAAGACCC	i-rRF
12S	rRF-29-HMXD0FHJU212	AUAUCUGAACACACAAUAGCUAAGACCCA	i-rRF
12S	rRF-33-HMXD0FHJU2KOW	AUAUCUGAACACACAAUAGCUAAGACCCAAACU	i-rRF
12S	rRF-20-V7OF2OVI	UAUCUGAACACACAAUAGCU	i-rRF
12S	rRF-23-V7OF2OVIS	UAUCUGAACACACAAUAGCUAAG	i-rRF
12S	rRF-24-V7OF2OVI0X	UAUCUGAACACACAAUAGCUAAGA	i-rRF
12S	rRF-26-V7OF2OVIDDD	UAUCUGAACACACAAUAGCUAAGACC	i-rRF
12S	rRF-27-V7OF2OVIDDJ	UAUCUGAACACACAAUAGCUAAGACCC	i-rRF
12S	rRF-28-V7OF2OVIDDD2	UAUCUGAACACACAAUAGCUAAGACCCA	i-rRF
12S	rRF-30-V7OF2OVIDDKB	UAUCUGAACACACAAUAGCUAAGACCCAAA	i-rRF
12S	rRF-32-V7OF2OVIDDKB3	UAUCUGAACACACAAUAGCUAAGACCCAAACU	i-rRF
12S	rRF-19-HYB50EEW	AUCUGAACACACAAUAGCU	i-rRF
12S	rRF-22-HYB50EFXH	AUCUGAACACACAAUAGCUAAG	i-rRF
12S	rRF-23-HYB50EFXX	AUCUGAACACACAAUAGCUAAGA	i-rRF
12S	rRF-25-HYB50EFXF1	AUCUGAACACACAAUAGCUAAGACC	i-rRF
12S	rRF-26-HYB50EFXF1D	AUCUGAACACACAAUAGCUAAGACCC	i-rRF
12S	rRF-27-HYB50EFXF12	AUCUGAACACACAAUAGCUAAGACCCA	i-rRF
12S	rRF-31-HYB50EFXF12DE	AUCUGAACACACAAUAGCUAAGACCCAAACU	i-rRF
12S	rRF-18-WU0F2LDW	UCUGAACACACAAUAGCU	i-rRF
12S	rRF-21-WU0F2LQO0	UCUGAACACACAAUAGCUAAG	i-rRF
12S	rRF-24-WU0F2LQOHV	UCUGAACACACAAUAGCUAAGACC	i-rRF
12S	rRF-25-WU0F2LQOOR	UCUGAACACACAAUAGCUAAGACCC	i-rRF
12S	rRF-26-WU0F2LQOORB	UCUGAACACACAAUAGCUAAGACCCA	i-rRF
12S	rRF-30-WU0F2LQOORBI	UCUGAACACACAAUAGCUAAGACCCAAACU	i-rRF
12S	rRF-23-NB25DP40V	CUGAACACACAAUAGCUAAGACC	i-rRF
12S	rRF-24-NB25DP40EJ	CUGAACACACAAUAGCUAAGACCC	i-rRF
12S	rRF-25-NB25DP4006	CUGAACACACAAUAGCUAAGACCCA	i-rRF
12S	rRF-29-NB25DP40060W	CUGAACACACAAUAGCUAAGACCCAAACU	i-rRF
12S	rRF-22-XD0FHJU2J	UGAACACACAAUAGCUAAGACC	i-rRF
12S	rRF-23-XD0FHJU2DJ	UGAACACACAAUAGCUAAGACCC	i-rRF
12S	rRF-24-XD0FHJU212	UGAACACACAAUAGCUAAGACCCA	i-rRF
12S	rRF-28-XD0FHJU2KOW	UGAACACACAAUAGCUAAGACCCAAACU	i-rRF
12S	rRF-21-OF2OVIDDD	GAACACACAAUAGCUAAGACC	i-rRF
12S	rRF-22-OF2OVIDDJ	GAACACACAAUAGCUAAGACCC	i-rRF
12S	rRF-27-OF2OVIDDKB3	GAACACACAAUAGCUAAGACCCAAACU	i-rRF
12S	rRF-28-OF2OVIDDKBDP	GAACACACAAUAGCUAAGACCCAAACUG	i-rRF
12S	rRF-20-B50EFXF1	AACACACAAUAGCUAAGACC	i-rRF
12S	rRF-21-B50EFXF1D	AACACACAAUAGCUAAGACCC	i-rRF
12S	rRF-18-25DP40V	CACACAAUAGCUAAGACC	i-rRF
12S	rRF-19-25DP40EJ	CACACAAUAGCUAAGACCC	i-rRF
12S	rRF-18-0FHJU2DJ	ACACAAUAGCUAAGACCC	i-rRF
12S	rRF-18-2OVIDDD2	CACAAUAGCUAAGACCCA	i-rRF
12S	rRF-22-2OVIDDKB3	CACAAUAGCUAAGACCCAAACU	i-rRF
12S	rRF-20-2LQOORBI	CAAUAGCUAAGACCCAAACU	i-rRF
12S	rRF-19-DP40060W	AAUAGCUAAGACCCAAACU	i-rRF
12S	rRF-18-HJU2KOW	AUAGCUAAGACCCAAACU	i-rRF
12S	rRF-18-2D92Y201	CAAACUGGGAUUAGAUAC	i-rRF
12S	rRF-19-2D92Y22V	CAAACUGGGAUUAGAUACC	i-rRF
12S	rRF-18-BIREVEV	AAACUGGGAUUAGAUACC	i-rRF
12S	rRF-19-BIREVEEJ	AAACUGGGAUUAGAUACCC	i-rRF
12S	rRF-33-BIREVE0REQQXDV	AAACUGGGAUUAGAUACCCCACUAUGCUUAGCC	i-rRF
12S	rRF-18-BY6NFLDJ	AACUGGGAUUAGAUACCC	i-rRF
12S	rRF-32-BY6NFLK644NPJ	AACUGGGAUUAGAUACCCCACUAUGCUUAGCC	i-rRF
12S	rRF-33-BY6NFLK644NPDJ	AACUGGGAUUAGAUACCCCACUAUGCUUAGCCC	i-rRF
12S	rRF-30-REVE0REQQXP7	GGGAUUAGAUACCCCACUAUGCUUAGCCCU	i-rRF
12S	rRF-26-5X55K5VVYJD	GAUUAGAUACCCCACUAUGCUUAGCC	i-rRF
12S	rRF-27-5X55K5VVYJJ	GAUUAGAUACCCCACUAUGCUUAGCCC	i-rRF
12S	rRF-28-5X55K5VVYJD3	GAUUAGAUACCCCACUAUGCUUAGCCCU	i-rRF
12S	rRF-33-5X55K5VVYJ3OV	GAUUAGAUACCCCACUAUGCUUAGCCCUAAACC	i-rRF
12S	rRF-22-KIIIV14BJ	CCACUAUGCUUAGCCCUAAACC	i-rRF
12S	rRF-23-KIIIV14BD3	CCACUAUGCUUAGCCCUAAACCU	i-rRF
12S	rRF-31-KIIIV14B3603E	CCACUAUGCUUAGCCCUAAACCUCAACAGUU	i-rRF
12S	rRF-21-2XXZFRUDD	CACUAUGCUUAGCCCUAAACC	i-rRF
12S	rRF-22-2XXZFRUD3	CACUAUGCUUAGCCCUAAACCU	i-rRF
12S	rRF-30-2XXZFRUD4OJN	CACUAUGCUUAGCCCUAAACCUCAACAGUU	i-rRF
12S	rRF-20-EQQXP7B1	ACUAUGCUUAGCCCUAAACC	i-rRF
12S	rRF-21-EQQXP7B1E	ACUAUGCUUAGCCCUAAACCU	i-rRF
12S	rRF-29-EQQXP7B18DFE	ACUAUGCUUAGCCCUAAACCUCAACAGUU	i-rRF
12S	rRF-19-44NPKX0V	CUAUGCUUAGCCCUAAACC	i-rRF
12S	rRF-20-44NPKXB7	CUAUGCUUAGCCCUAAACCU	i-rRF
12S	rRF-28-44NPKXB72F0E	CUAUGCUUAGCCCUAAACCUCAACAGUU	i-rRF
12S	rRF-19-VVYJ3OE3	UAUGCUUAGCCCUAAACCU	i-rRF
12S	rRF-18-IIV14BD3	AUGCUUAGCCCUAAACCU	i-rRF
12S	rRF-26-IIV14B3603E	AUGCUUAGCCCUAAACCUCAACAGUU	i-rRF
12S	rRF-30-V14B3603UE2F	UAGCCCUAAACCUCAACAGUUAAAUCAACA	i-rRF
12S	rRF-25-1XD60BEVW1	AGUUAAAUCAACAAAACUGCUCGCC	i-rRF
12S	rRF-33-1XD60BEVW1FDW	AGUUAAAUCAACAAAACUGCUCGCCAGAACACU	i-rRF
12S	rRF-20-7OHO2BNI	GUUAAAUCAACAAAACUGCU	i-rRF
12S	rRF-24-7OHO2BNI1V	GUUAAAUCAACAAAACUGCUCGCC	i-rRF
12S	rRF-32-7OHO2BNIL6OF3	GUUAAAUCAACAAAACUGCUCGCCAGAACACU	i-rRF
12S	rRF-23-YB8DBDX9DV	UUAAAUCAACAAAACUGCUCGCC	i-rRF
12S	rRF-31-YB8DBDX9PPB5E	UUAAAUCAACAAAACUGCUCGCCAGAACACU	i-rRF
12S	rRF-30-UE2FBIQSK20I	UAAAUCAACAAAACUGCUCGCCAGAACACU	i-rRF
12S	rRF-21-BMBOBY4VD	AAAUCAACAAAACUGCUCGCC	i-rRF
12S	rRF-29-BMBOBY4VJBFW	AAAUCAACAAAACUGCUCGCCAGAACACU	i-rRF
12S	rRF-20-D60BEVW1	AAUCAACAAAACUGCUCGCC	i-rRF
12S	rRF-28-D60BEVW1FDW	AAUCAACAAAACUGCUCGCCAGAACACU	i-rRF
12S	rRF-19-HO2BNI1V	AUCAACAAAACUGCUCGCC	i-rRF
12S	rRF-27-HO2BNIL6OF3	AUCAACAAAACUGCUCGCCAGAACACU	i-rRF
12S	rRF-26-8DBDX9PPB5E	UCAACAAAACUGCUCGCCAGAACACU	i-rRF
12S	rRF-25-2FBIQSK20I	CAACAAAACUGCUCGCCAGAACACU	i-rRF
12S	rRF-24-BOBY4VJBFW	AACAAAACUGCUCGCCAGAACACU	i-rRF
12S	rRF-23-0BEVW1FDW	ACAAAACUGCUCGCCAGAACACU	i-rRF
12S	rRF-22-2BNIL6OF3	CAAAACUGCUCGCCAGAACACU	i-rRF
12S	rRF-21-BDX9PPB5E	AAAACUGCUCGCCAGAACACU	i-rRF
12S	rRF-18-BIQSK2U	AAACUGCUCGCCAGAACA	i-rRF
12S	rRF-20-BIQSK20I	AAACUGCUCGCCAGAACACU	i-rRF
12S	rRF-33-BIQSK20IE0KFDW	AAACUGCUCGCCAGAACACUACGAGCCACAGCU	i-rRF
12S	rRF-19-BY4VJBFW	AACUGCUCGCCAGAACACU	i-rRF
12S	rRF-32-BY4VJB2XLJ2P3	AACUGCUCGCCAGAACACUACGAGCCACAGCU	i-rRF
12S	rRF-18-EVW1FDW	ACUGCUCGCCAGAACACU	i-rRF
12S	rRF-30-NIL6OF4HF6JI	CUGCUCGCCAGAACACUACGAGCCACAGCU	i-rRF
12S	rRF-21-4VJB2XLJD	CUCGCCAGAACACUACGAGCC	i-rRF
12S	rRF-19-L6OF4HEV	CGCCAGAACACUACGAGCC	i-rRF
12S	rRF-22-L6OF4HF62	CGCCAGAACACUACGAGCCACA	i-rRF
12S	rRF-23-L6OF4HF6DH	CGCCAGAACACUACGAGCCACAG	i-rRF
12S	rRF-24-L6OF4HF6F9	CGCCAGAACACUACGAGCCACAGC	i-rRF
12S	rRF-25-L6OF4HF6JI	CGCCAGAACACUACGAGCCACAGCU	i-rRF
12S	rRF-27-L6OF4HF6JIO	CGCCAGAACACUACGAGCCACAGCUUA	i-rRF
12S	rRF-29-L6OF4HF6JI26	CGCCAGAACACUACGAGCCACAGCUUAAA	i-rRF
12S	rRF-32-L6OF4HF6JIUB3	CGCCAGAACACUACGAGCCACAGCUUAAAACU	i-rRF
12S	rRF-33-L6OF4HF6JIUBD5	CGCCAGAACACUACGAGCCACAGCUUAAAACUC	i-rRF
12S	rRF-20-K20IE0KF	CCAGAACACUACGAGCCACA	i-rRF
12S	rRF-22-K20IE0KFM	CCAGAACACUACGAGCCACAGC	i-rRF
12S	rRF-23-K20IE0KFDW	CCAGAACACUACGAGCCACAGCU	i-rRF
12S	rRF-25-K20IE0KFQX	CCAGAACACUACGAGCCACAGCUUA	i-rRF
12S	rRF-30-K20IE0KFQXBI	CCAGAACACUACGAGCCACAGCUUAAAACU	i-rRF
12S	rRF-31-K20IE0KFQXBID	CCAGAACACUACGAGCCACAGCUUAAAACUC	i-rRF
12S	rRF-19-JB2XLJFU	CAGAACACUACGAGCCACA	i-rRF
12S	rRF-22-JB2XLJ2P3	CAGAACACUACGAGCCACAGCU	i-rRF
12S	rRF-24-JB2XLJ2PHO	CAGAACACUACGAGCCACAGCUUA	i-rRF
12S	rRF-29-JB2XLJ2PNO0W	CAGAACACUACGAGCCACAGCUUAAAACU	i-rRF
12S	rRF-30-JB2XLJ2PNOB9	CAGAACACUACGAGCCACAGCUUAAAACUC	i-rRF
12S	rRF-18-FDE551U	AGAACACUACGAGCCACA	i-rRF
12S	rRF-21-FDE5510JE	AGAACACUACGAGCCACAGCU	i-rRF
12S	rRF-23-FDE5510J0O	AGAACACUACGAGCCACAGCUUA	i-rRF
12S	rRF-28-FDE5510JYBW	AGAACACUACGAGCCACAGCUUAAAACU	i-rRF
12S	rRF-29-FDE5510JYBE5	AGAACACUACGAGCCACAGCUUAAAACUC	i-rRF
12S	rRF-20-OF4HF6JI	GAACACUACGAGCCACAGCU	i-rRF
12S	rRF-28-OF4HF6JIUBD5	GAACACUACGAGCCACAGCUUAAAACUC	i-rRF
12S	rRF-27-B5UUP5FZBD5	AACACUACGAGCCACAGCUUAAAACUC	i-rRF
12S	rRF-25-2XLJ2PNOB9	CACUACGAGCCACAGCUUAAAACUC	i-rRF
12S	rRF-33-2XLJ2PNOB9BKV	CACUACGAGCCACAGCUUAAAACUCAAAGGACC	i-rRF
12S	rRF-24-E5510JYBE5	ACUACGAGCCACAGCUUAAAACUC	i-rRF
12S	rRF-33-E5510JYBE6D2D3	ACUACGAGCCACAGCUUAAAACUCAAAGGACCU	i-rRF
12S	rRF-22-4HF6JIUB3	CUACGAGCCACAGCUUAAAACU	i-rRF
12S	rRF-23-4HF6JIUBD5	CUACGAGCCACAGCUUAAAACUC	i-rRF
12S	rRF-31-4HF6JIUB4O1DD	CUACGAGCCACAGCUUAAAACUCAAAGGACC	i-rRF
12S	rRF-32-4HF6JIUB4O1D3	CUACGAGCCACAGCUUAAAACUCAAAGGACCU	i-rRF
12S	rRF-22-UUP5FZBD5	UACGAGCCACAGCUUAAAACUC	i-rRF
12S	rRF-30-UUP5FZBD8B61	UACGAGCCACAGCUUAAAACUCAAAGGACC	i-rRF
12S	rRF-31-UUP5FZBD8B61E	UACGAGCCACAGCUUAAAACUCAAAGGACCU	i-rRF
12S	rRF-21-E0KFQXBID	ACGAGCCACAGCUUAAAACUC	i-rRF
12S	rRF-29-E0KFQXBI20HV	ACGAGCCACAGCUUAAAACUCAAAGGACC	i-rRF
12S	rRF-30-E0KFQXBI20O7	ACGAGCCACAGCUUAAAACUCAAAGGACCU	i-rRF
12S	rRF-33-E0KFQXBI20O7D9	ACGAGCCACAGCUUAAAACUCAAAGGACCUGGC	i-rRF
12S	rRF-20-LJ2PNOB9	CGAGCCACAGCUUAAAACUC	i-rRF
12S	rRF-28-LJ2PNOB9BKV	CGAGCCACAGCUUAAAACUCAAAGGACC	i-rRF
12S	rRF-29-LJ2PNOB9BKE3	CGAGCCACAGCUUAAAACUCAAAGGACCU	i-rRF
12S	rRF-19-510JYBE5	GAGCCACAGCUUAAAACUC	i-rRF
12S	rRF-18-F6JIUBD5	AGCCACAGCUUAAAACUC	i-rRF
12S	rRF-23-F6JIUB4OY	AGCCACAGCUUAAAACUCAAAGG	i-rRF
12S	rRF-26-F6JIUB4O1DD	AGCCACAGCUUAAAACUCAAAGGACC	i-rRF
12S	rRF-27-F6JIUB4O1D3	AGCCACAGCUUAAAACUCAAAGGACCU	i-rRF
12S	rRF-33-2PNOB9BK0YQ3DW	CACAGCUUAAAACUCAAAGGACCUGGCGGUGCU	i-rRF
12S	rRF-22-0JYBE6D2J	ACAGCUUAAAACUCAAAGGACC	i-rRF
12S	rRF-23-0JYBE6D2D3	ACAGCUUAAAACUCAAAGGACCU	i-rRF
12S	rRF-26-0JYBE6D238D	ACAGCUUAAAACUCAAAGGACCUGGC	i-rRF
12S	rRF-32-0JYBE6D238M43	ACAGCUUAAAACUCAAAGGACCUGGCGGUGCU	i-rRF
12S	rRF-21-JIUB4O1DD	CAGCUUAAAACUCAAAGGACC	i-rRF
12S	rRF-22-JIUB4O1D3	CAGCUUAAAACUCAAAGGACCU	i-rRF
12S	rRF-19-QXBI20HV	GCUUAAAACUCAAAGGACC	i-rRF
12S	rRF-20-QXBI20O7	GCUUAAAACUCAAAGGACCU	i-rRF
12S	rRF-29-QXBI20O768JW	GCUUAAAACUCAAAGGACCUGGCGGUGCU	i-rRF
12S	rRF-30-QXBI20O768XZ	GCUUAAAACUCAAAGGACCUGGCGGUGCUU	i-rRF
12S	rRF-18-NOB9BKV	CUUAAAACUCAAAGGACC	i-rRF
12S	rRF-19-NOB9BKE3	CUUAAAACUCAAAGGACCU	i-rRF
12S	rRF-29-NOB9BK0YQ3IQ	CUUAAAACUCAAAGGACCUGGCGGUGCUU	i-rRF
12S	rRF-18-YBE6D2D3	UUAAAACUCAAAGGACCU	i-rRF
12S	rRF-28-YBE6D238M4DQ	UUAAAACUCAAAGGACCUGGCGGUGCUU	i-rRF
12S	rRF-20-UB4O1DNJ	UAAAACUCAAAGGACCUGGC	i-rRF
12S	rRF-21-UB4O1DNJ0	UAAAACUCAAAGGACCUGGCG	i-rRF
12S	rRF-25-UB4O1DNJRV	UAAAACUCAAAGGACCUGGCGGUGC	i-rRF
12S	rRF-26-UB4O1DNJRVE	UAAAACUCAAAGGACCUGGCGGUGCU	i-rRF
12S	rRF-27-UB4O1DNJRVQ	UAAAACUCAAAGGACCUGGCGGUGCUU	i-rRF
12S	rRF-29-UB4O1DNJRVK2	UAAAACUCAAAGGACCUGGCGGUGCUUCA	i-rRF
12S	rRF-33-UB4O1DNJRVYQDD	UAAAACUCAAAGGACCUGGCGGUGCUUCAUAUC	i-rRF
12S	rRF-25-BD8B619H7I	AAAACUCAAAGGACCUGGCGGUGCU	i-rRF
12S	rRF-26-BD8B619H7IE	AAAACUCAAAGGACCUGGCGGUGCUU	i-rRF
12S	rRF-33-BD8B619H7I8L0J	AAAACUCAAAGGACCUGGCGGUGCUUCAUAUCC	i-rRF
12S	rRF-24-BI20O768JW	AAACUCAAAGGACCUGGCGGUGCU	i-rRF
12S	rRF-25-BI20O768XZ	AAACUCAAAGGACCUGGCGGUGCUU	i-rRF
12S	rRF-32-BI20O768XZJQJ	AAACUCAAAGGACCUGGCGGUGCUUCAUAUCC	i-rRF
12S	rRF-33-BI20O768XZJQDJ	AAACUCAAAGGACCUGGCGGUGCUUCAUAUCCC	i-rRF
12S	rRF-23-B9BK0YQ3DW	AACUCAAAGGACCUGGCGGUGCU	i-rRF
12S	rRF-24-B9BK0YQ3IQ	AACUCAAAGGACCUGGCGGUGCUU	i-rRF
12S	rRF-31-B9BK0YQ3Q9HMD	AACUCAAAGGACCUGGCGGUGCUUCAUAUCC	i-rRF
12S	rRF-32-B9BK0YQ3Q9HMJ	AACUCAAAGGACCUGGCGGUGCUUCAUAUCCC	i-rRF
12S	rRF-33-B9BK0YQ3Q9HMD3	AACUCAAAGGACCUGGCGGUGCUUCAUAUCCCU	i-rRF
12S	rRF-22-E6D238M43	ACUCAAAGGACCUGGCGGUGCU	i-rRF
12S	rRF-23-E6D238M4DQ	ACUCAAAGGACCUGGCGGUGCUU	i-rRF
12S	rRF-30-E6D238M4N6VR	ACUCAAAGGACCUGGCGGUGCUUCAUAUCC	i-rRF
12S	rRF-31-E6D238M4N6VRD	ACUCAAAGGACCUGGCGGUGCUUCAUAUCCC	i-rRF
12S	rRF-32-E6D238M4N6VR3	ACUCAAAGGACCUGGCGGUGCUUCAUAUCCCU	i-rRF
12S	rRF-20-4O1DNJRV	CUCAAAGGACCUGGCGGUGC	i-rRF
12S	rRF-21-4O1DNJRVE	CUCAAAGGACCUGGCGGUGCU	i-rRF
12S	rRF-22-4O1DNJRVQ	CUCAAAGGACCUGGCGGUGCUU	i-rRF
12S	rRF-30-4O1DNJRVYQHR	CUCAAAGGACCUGGCGGUGCUUCAUAUCCC	i-rRF
12S	rRF-31-4O1DNJRVYQHRE	CUCAAAGGACCUGGCGGUGCUUCAUAUCCCU	i-rRF
12S	rRF-33-4O1DNJRVYQHR03	CUCAAAGGACCUGGCGGUGCUUCAUAUCCCUCU	i-rRF
12S	rRF-20-8B619H7I	UCAAAGGACCUGGCGGUGCU	i-rRF
12S	rRF-21-8B619H7IE	UCAAAGGACCUGGCGGUGCUU	i-rRF
12S	rRF-29-8B619H7I8LJJ	UCAAAGGACCUGGCGGUGCUUCAUAUCCC	i-rRF
12S	rRF-30-8B619H7I8L87	UCAAAGGACCUGGCGGUGCUUCAUAUCCCU	i-rRF
12S	rRF-33-8B619H7I8L87DO	UCAAAGGACCUGGCGGUGCUUCAUAUCCCUCUA	i-rRF
12S	rRF-18-20O7680M	CAAAGGACCUGGCGGUGC	i-rRF
12S	rRF-19-20O768JW	CAAAGGACCUGGCGGUGCU	i-rRF
12S	rRF-20-20O768XZ	CAAAGGACCUGGCGGUGCUU	i-rRF
12S	rRF-27-20O768XZJQJ	CAAAGGACCUGGCGGUGCUUCAUAUCC	i-rRF
12S	rRF-28-20O768XZJQDJ	CAAAGGACCUGGCGGUGCUUCAUAUCCC	i-rRF
12S	rRF-29-20O768XZJQ13	CAAAGGACCUGGCGGUGCUUCAUAUCCCU	i-rRF
12S	rRF-31-20O768XZJQK9E	CAAAGGACCUGGCGGUGCUUCAUAUCCCUCU	i-rRF
12S	rRF-32-20O768XZJQK9O	CAAAGGACCUGGCGGUGCUUCAUAUCCCUCUA	i-rRF
12S	rRF-33-20O768XZJQK90H	CAAAGGACCUGGCGGUGCUUCAUAUCCCUCUAG	i-rRF
12S	rRF-18-BK0YQ3DW	AAAGGACCUGGCGGUGCU	i-rRF
12S	rRF-19-BK0YQ3IQ	AAAGGACCUGGCGGUGCUU	i-rRF
12S	rRF-26-BK0YQ3Q9HMD	AAAGGACCUGGCGGUGCUUCAUAUCC	i-rRF
12S	rRF-27-BK0YQ3Q9HMJ	AAAGGACCUGGCGGUGCUUCAUAUCCC	i-rRF
12S	rRF-28-BK0YQ3Q9HMD3	AAAGGACCUGGCGGUGCUUCAUAUCCCU	i-rRF
12S	rRF-30-BK0YQ3Q9HM37	AAAGGACCUGGCGGUGCUUCAUAUCCCUCU	i-rRF
12S	rRF-31-BK0YQ3Q9HM37B	AAAGGACCUGGCGGUGCUUCAUAUCCCUCUA	i-rRF
12S	rRF-32-BK0YQ3Q9HM37H	AAAGGACCUGGCGGUGCUUCAUAUCCCUCUAG	i-rRF
12S	rRF-18-D238M4DQ	AAGGACCUGGCGGUGCUU	i-rRF
12S	rRF-19-D238M4H5	AAGGACCUGGCGGUGCUUC	i-rRF
12S	rRF-24-D238M4N6JD	AAGGACCUGGCGGUGCUUCAUAUC	i-rRF
12S	rRF-25-D238M4N6VR	AAGGACCUGGCGGUGCUUCAUAUCC	i-rRF
12S	rRF-26-D238M4N6VRD	AAGGACCUGGCGGUGCUUCAUAUCCC	i-rRF
12S	rRF-27-D238M4N6VR3	AAGGACCUGGCGGUGCUUCAUAUCCCU	i-rRF
12S	rRF-29-D238M4N6VRH3	AAGGACCUGGCGGUGCUUCAUAUCCCUCU	i-rRF
12S	rRF-30-D238M4N6VR4X	AAGGACCUGGCGGUGCUUCAUAUCCCUCUA	i-rRF
12S	rRF-31-D238M4N6VR4X0	AAGGACCUGGCGGUGCUUCAUAUCCCUCUAG	i-rRF
12S	rRF-25-1DNJRVYQHR	AGGACCUGGCGGUGCUUCAUAUCCC	i-rRF
12S	rRF-26-1DNJRVYQHRE	AGGACCUGGCGGUGCUUCAUAUCCCU	i-rRF
12S	rRF-32-NJRVYQHRWP10J	CUGGCGGUGCUUCAUAUCCCUCUAGAGGAGCC	i-rRF
12S	rRF-33-NJRVYQHRWP10D3	CUGGCGGUGCUUCAUAUCCCUCUAGAGGAGCCU	i-rRF
12S	rRF-30-8L87426JNNNL	UCAUAUCCCUCUAGAGGAGCCUGUUCUGUA	i-rRF
12S	rRF-33-8L87426JNNNLDD	UCAUAUCCCUCUAGAGGAGCCUGUUCUGUAAUC	i-rRF
12S	rRF-32-JQK9V051999O5	CAUAUCCCUCUAGAGGAGCCUGUUCUGUAAUC	i-rRF
12S	rRF-28-HM37FKF7770B	AUAUCCCUCUAGAGGAGCCUGUUCUGUA	i-rRF
12S	rRF-31-HM37FKF777SED	AUAUCCCUCUAGAGGAGCCUGUUCUGUAAUC	i-rRF
12S	rRF-27-VR4X52PYYYO	UAUCCCUCUAGAGGAGCCUGUUCUGUA	i-rRF
12S	rRF-30-VR4X52PYYYUM	UAUCCCUCUAGAGGAGCCUGUUCUGUAAUC	i-rRF
12S	rRF-31-VR4X52PYYYUM0	UAUCCCUCUAGAGGAGCCUGUUCUGUAAUCG	i-rRF
12S	rRF-29-HRWP103WWWED	AUCCCUCUAGAGGAGCCUGUUCUGUAAUC	i-rRF
12S	rRF-24-K9V05199KB	CCCUCUAGAGGAGCCUGUUCUGUA	i-rRF
12S	rRF-26-K9V051999OE	CCCUCUAGAGGAGCCUGUUCUGUAAU	i-rRF
12S	rRF-27-K9V051999O5	CCCUCUAGAGGAGCCUGUUCUGUAAUC	i-rRF
12S	rRF-28-K9V051999O0K	CCCUCUAGAGGAGCCUGUUCUGUAAUCG	i-rRF
12S	rRF-29-K9V051999OJL	CCCUCUAGAGGAGCCUGUUCUGUAAUCGA	i-rRF
12S	rRF-30-K9V051999OWE	CCCUCUAGAGGAGCCUGUUCUGUAAUCGAU	i-rRF
12S	rRF-31-K9V051999OWEB	CCCUCUAGAGGAGCCUGUUCUGUAAUCGAUA	i-rRF
12S	rRF-19-37FKF725	CCUCUAGAGGAGCCUGUUC	i-rRF
12S	rRF-21-37FKF7770	CCUCUAGAGGAGCCUGUUCUG	i-rRF
12S	rRF-22-37FKF777N	CCUCUAGAGGAGCCUGUUCUGU	i-rRF
12S	rRF-23-37FKF7770B	CCUCUAGAGGAGCCUGUUCUGUA	i-rRF
12S	rRF-24-37FKF7772F	CCUCUAGAGGAGCCUGUUCUGUAA	i-rRF
12S	rRF-25-37FKF777SE	CCUCUAGAGGAGCCUGUUCUGUAAU	i-rRF
12S	rRF-26-37FKF777SED	CCUCUAGAGGAGCCUGUUCUGUAAUC	i-rRF
12S	rRF-27-37FKF777SEK	CCUCUAGAGGAGCCUGUUCUGUAAUCG	i-rRF
12S	rRF-28-37FKF777SEDL	CCUCUAGAGGAGCCUGUUCUGUAAUCGA	i-rRF
12S	rRF-29-37FKF777SE17	CCUCUAGAGGAGCCUGUUCUGUAAUCGAU	i-rRF
12S	rRF-30-37FKF777SELL	CCUCUAGAGGAGCCUGUUCUGUAAUCGAUA	i-rRF
12S	rRF-31-37FKF777SELLB	CCUCUAGAGGAGCCUGUUCUGUAAUCGAUAA	i-rRF
12S	rRF-18-4X52PY05	CUCUAGAGGAGCCUGUUC	i-rRF
12S	rRF-19-4X52PYK3	CUCUAGAGGAGCCUGUUCU	i-rRF
12S	rRF-21-4X52PYYYE	CUCUAGAGGAGCCUGUUCUGU	i-rRF
12S	rRF-22-4X52PYYYO	CUCUAGAGGAGCCUGUUCUGUA	i-rRF
12S	rRF-23-4X52PYYY0F	CUCUAGAGGAGCCUGUUCUGUAA	i-rRF
12S	rRF-24-4X52PYYY27	CUCUAGAGGAGCCUGUUCUGUAAU	i-rRF
12S	rRF-25-4X52PYYYUM	CUCUAGAGGAGCCUGUUCUGUAAUC	i-rRF
12S	rRF-26-4X52PYYYUM0	CUCUAGAGGAGCCUGUUCUGUAAUCG	i-rRF
12S	rRF-27-4X52PYYYUML	CUCUAGAGGAGCCUGUUCUGUAAUCGA	i-rRF
12S	rRF-28-4X52PYYYUMD7	CUCUAGAGGAGCCUGUUCUGUAAUCGAU	i-rRF
12S	rRF-29-4X52PYYYUMIB	CUCUAGAGGAGCCUGUUCUGUAAUCGAUA	i-rRF
12S	rRF-30-4X52PYYYUM5O	CUCUAGAGGAGCCUGUUCUGUAAUCGAUAA	i-rRF
12S	rRF-32-4X52PYYYUM5O1	CUCUAGAGGAGCCUGUUCUGUAAUCGAUAAAC	i-rRF
12S	rRF-33-4X52PYYYUM5OV	CUCUAGAGGAGCCUGUUCUGUAAUCGAUAAACC	i-rRF
12S	rRF-18-WP103W03	UCUAGAGGAGCCUGUUCU	i-rRF
12S	rRF-19-WP103WJP	UCUAGAGGAGCCUGUUCUG	i-rRF
12S	rRF-20-WP103WWW	UCUAGAGGAGCCUGUUCUGU	i-rRF
12S	rRF-21-WP103WWWB	UCUAGAGGAGCCUGUUCUGUA	i-rRF
12S	rRF-22-WP103WWWF	UCUAGAGGAGCCUGUUCUGUAA	i-rRF
12S	rRF-23-WP103WWW7	UCUAGAGGAGCCUGUUCUGUAAU	i-rRF
12S	rRF-24-WP103WWWED	UCUAGAGGAGCCUGUUCUGUAAUC	i-rRF
12S	rRF-25-WP103WWWDS	UCUAGAGGAGCCUGUUCUGUAAUCG	i-rRF
12S	rRF-26-WP103WWWDSB	UCUAGAGGAGCCUGUUCUGUAAUCGA	i-rRF
12S	rRF-27-WP103WWWDSI	UCUAGAGGAGCCUGUUCUGUAAUCGAU	i-rRF
12S	rRF-28-WP103WWWDSDB	UCUAGAGGAGCCUGUUCUGUAAUCGAUA	i-rRF
12S	rRF-29-WP103WWWDSFF	UCUAGAGGAGCCUGUUCUGUAAUCGAUAA	i-rRF
12S	rRF-30-WP103WWWDSHB	UCUAGAGGAGCCUGUUCUGUAAUCGAUAAA	i-rRF
12S	rRF-31-WP103WWWDSHBD	UCUAGAGGAGCCUGUUCUGUAAUCGAUAAAC	i-rRF
12S	rRF-32-WP103WWWDSHBJ	UCUAGAGGAGCCUGUUCUGUAAUCGAUAAACC	i-rRF
12S	rRF-33-WP103WWWDSHBDJ	UCUAGAGGAGCCUGUUCUGUAAUCGAUAAACCC	i-rRF
12S	rRF-20-426JNNNL	CUAGAGGAGCCUGUUCUGUA	i-rRF
12S	rRF-21-426JNNNLB	CUAGAGGAGCCUGUUCUGUAA	i-rRF
12S	rRF-22-426JNNNLI	CUAGAGGAGCCUGUUCUGUAAU	i-rRF
12S	rRF-23-426JNNNLDD	CUAGAGGAGCCUGUUCUGUAAUC	i-rRF
12S	rRF-24-426JNNNLFK	CUAGAGGAGCCUGUUCUGUAAUCG	i-rRF
12S	rRF-25-426JNNNLHU	CUAGAGGAGCCUGUUCUGUAAUCGA	i-rRF
12S	rRF-26-426JNNNLHUE	CUAGAGGAGCCUGUUCUGUAAUCGAU	i-rRF
12S	rRF-27-426JNNNLHUO	CUAGAGGAGCCUGUUCUGUAAUCGAUA	i-rRF
12S	rRF-28-426JNNNLHU0F	CUAGAGGAGCCUGUUCUGUAAUCGAUAA	i-rRF
12S	rRF-31-426JNNNLHUUDD	CUAGAGGAGCCUGUUCUGUAAUCGAUAAACC	i-rRF
12S	rRF-32-426JNNNLHUUDJ	CUAGAGGAGCCUGUUCUGUAAUCGAUAAACCC	i-rRF
12S	rRF-33-426JNNNLHUUDDJ	CUAGAGGAGCCUGUUCUGUAAUCGAUAAACCCC	i-rRF
12S	rRF-19-V05199KB	UAGAGGAGCCUGUUCUGUA	i-rRF
12S	rRF-20-V051999O	UAGAGGAGCCUGUUCUGUAA	i-rRF
12S	rRF-21-V051999OE	UAGAGGAGCCUGUUCUGUAAU	i-rRF
12S	rRF-22-V051999O5	UAGAGGAGCCUGUUCUGUAAUC	i-rRF
12S	rRF-23-V051999O0K	UAGAGGAGCCUGUUCUGUAAUCG	i-rRF
12S	rRF-24-V051999OJL	UAGAGGAGCCUGUUCUGUAAUCGA	i-rRF
12S	rRF-25-V051999OWE	UAGAGGAGCCUGUUCUGUAAUCGAU	i-rRF
12S	rRF-26-V051999OWEB	UAGAGGAGCCUGUUCUGUAAUCGAUA	i-rRF
12S	rRF-27-V051999OWEF	UAGAGGAGCCUGUUCUGUAAUCGAUAA	i-rRF
12S	rRF-30-V051999OWEB1	UAGAGGAGCCUGUUCUGUAAUCGAUAAACC	i-rRF
12S	rRF-31-V051999OWEB1D	UAGAGGAGCCUGUUCUGUAAUCGAUAAACCC	i-rRF
12S	rRF-32-V051999OWEB1J	UAGAGGAGCCUGUUCUGUAAUCGAUAAACCCC	i-rRF
12S	rRF-18-FKF7770B	AGAGGAGCCUGUUCUGUA	i-rRF
12S	rRF-19-FKF7772F	AGAGGAGCCUGUUCUGUAA	i-rRF
12S	rRF-20-FKF777SE	AGAGGAGCCUGUUCUGUAAU	i-rRF
12S	rRF-21-FKF777SED	AGAGGAGCCUGUUCUGUAAUC	i-rRF
12S	rRF-22-FKF777SEK	AGAGGAGCCUGUUCUGUAAUCG	i-rRF
12S	rRF-23-FKF777SEDL	AGAGGAGCCUGUUCUGUAAUCGA	i-rRF
12S	rRF-24-FKF777SE17	AGAGGAGCCUGUUCUGUAAUCGAU	i-rRF
12S	rRF-25-FKF777SELL	AGAGGAGCCUGUUCUGUAAUCGAUA	i-rRF
12S	rRF-26-FKF777SELLB	AGAGGAGCCUGUUCUGUAAUCGAUAA	i-rRF
12S	rRF-27-FKF777SELLF	AGAGGAGCCUGUUCUGUAAUCGAUAAA	i-rRF
12S	rRF-28-FKF777SELLR	AGAGGAGCCUGUUCUGUAAUCGAUAAAC	i-rRF
12S	rRF-29-FKF777SELL0V	AGAGGAGCCUGUUCUGUAAUCGAUAAACC	i-rRF
12S	rRF-30-FKF777SELLBR	AGAGGAGCCUGUUCUGUAAUCGAUAAACCC	i-rRF
12S	rRF-31-FKF777SELLBRD	AGAGGAGCCUGUUCUGUAAUCGAUAAACCCC	i-rRF
12S	rRF-32-FKF777SELLBRK	AGAGGAGCCUGUUCUGUAAUCGAUAAACCCCG	i-rRF
12S	rRF-18-52PYYY0F	GAGGAGCCUGUUCUGUAA	i-rRF
12S	rRF-19-52PYYY27	GAGGAGCCUGUUCUGUAAU	i-rRF
12S	rRF-20-52PYYYUM	GAGGAGCCUGUUCUGUAAUC	i-rRF
12S	rRF-21-52PYYYUM0	GAGGAGCCUGUUCUGUAAUCG	i-rRF
12S	rRF-22-52PYYYUML	GAGGAGCCUGUUCUGUAAUCGA	i-rRF
12S	rRF-23-52PYYYUMD7	GAGGAGCCUGUUCUGUAAUCGAU	i-rRF
12S	rRF-24-52PYYYUMIB	GAGGAGCCUGUUCUGUAAUCGAUA	i-rRF
12S	rRF-25-52PYYYUM5O	GAGGAGCCUGUUCUGUAAUCGAUAA	i-rRF
12S	rRF-26-52PYYYUM5OB	GAGGAGCCUGUUCUGUAAUCGAUAAA	i-rRF
12S	rRF-27-52PYYYUM5O1	GAGGAGCCUGUUCUGUAAUCGAUAAAC	i-rRF
12S	rRF-28-52PYYYUM5OV	GAGGAGCCUGUUCUGUAAUCGAUAAACC	i-rRF
12S	rRF-29-52PYYYUM5OEJ	GAGGAGCCUGUUCUGUAAUCGAUAAACCC	i-rRF
12S	rRF-30-52PYYYUM5O0R	GAGGAGCCUGUUCUGUAAUCGAUAAACCCC	i-rRF
12S	rRF-31-52PYYYUM5O0R0	GAGGAGCCUGUUCUGUAAUCGAUAAACCCCG	i-rRF
12S	rRF-18-103WWW7	AGGAGCCUGUUCUGUAAU	i-rRF
12S	rRF-19-103WWWED	AGGAGCCUGUUCUGUAAUC	i-rRF
12S	rRF-20-103WWWDS	AGGAGCCUGUUCUGUAAUCG	i-rRF
12S	rRF-22-103WWWDSI	AGGAGCCUGUUCUGUAAUCGAU	i-rRF
12S	rRF-23-103WWWDSDB	AGGAGCCUGUUCUGUAAUCGAUA	i-rRF
12S	rRF-24-103WWWDSFF	AGGAGCCUGUUCUGUAAUCGAUAA	i-rRF
12S	rRF-27-103WWWDSHBJ	AGGAGCCUGUUCUGUAAUCGAUAAACC	i-rRF
12S	rRF-28-103WWWDSHBDJ	AGGAGCCUGUUCUGUAAUCGAUAAACCC	i-rRF
12S	rRF-29-103WWWDSHB1J	AGGAGCCUGUUCUGUAAUCGAUAAACCCC	i-rRF
12S	rRF-30-103WWWDSHBKS	AGGAGCCUGUUCUGUAAUCGAUAAACCCCG	i-rRF
12S	rRF-33-103WWWDSHBKSDD	AGGAGCCUGUUCUGUAAUCGAUAAACCCCGAUC	i-rRF
12S	rRF-26-6JNNNLHUUDD	GGAGCCUGUUCUGUAAUCGAUAAACC	i-rRF
12S	rRF-27-6JNNNLHUUDJ	GGAGCCUGUUCUGUAAUCGAUAAACCC	i-rRF
12S	rRF-21-51999OWEB	GAGCCUGUUCUGUAAUCGAUA	i-rRF
12S	rRF-25-51999OWEB1	GAGCCUGUUCUGUAAUCGAUAAACC	i-rRF
12S	rRF-26-51999OWEB1D	GAGCCUGUUCUGUAAUCGAUAAACCC	i-rRF
12S	rRF-27-51999OWEB1J	GAGCCUGUUCUGUAAUCGAUAAACCCC	i-rRF
12S	rRF-28-51999OWEB1DK	GAGCCUGUUCUGUAAUCGAUAAACCCCG	i-rRF
12S	rRF-31-51999OWEB13ED	GAGCCUGUUCUGUAAUCGAUAAACCCCGAUC	i-rRF
12S	rRF-20-F777SELL	AGCCUGUUCUGUAAUCGAUA	i-rRF
12S	rRF-24-F777SELL0V	AGCCUGUUCUGUAAUCGAUAAACC	i-rRF
12S	rRF-25-F777SELLBR	AGCCUGUUCUGUAAUCGAUAAACCC	i-rRF
12S	rRF-26-F777SELLBRD	AGCCUGUUCUGUAAUCGAUAAACCCC	i-rRF
12S	rRF-27-F777SELLBRK	AGCCUGUUCUGUAAUCGAUAAACCCCG	i-rRF
12S	rRF-30-F777SELLBRLM	AGCCUGUUCUGUAAUCGAUAAACCCCGAUC	i-rRF
12S	rRF-31-F777SELLBRLMB	AGCCUGUUCUGUAAUCGAUAAACCCCGAUCA	i-rRF
12S	rRF-23-PYYYUM5OV	GCCUGUUCUGUAAUCGAUAAACC	i-rRF
12S	rRF-24-PYYYUM5OEJ	GCCUGUUCUGUAAUCGAUAAACCC	i-rRF
12S	rRF-25-PYYYUM5O0R	GCCUGUUCUGUAAUCGAUAAACCCC	i-rRF
12S	rRF-26-PYYYUM5O0R0	GCCUGUUCUGUAAUCGAUAAACCCCG	i-rRF
12S	rRF-27-PYYYUM5O0RL	GCCUGUUCUGUAAUCGAUAAACCCCGA	i-rRF
12S	rRF-29-PYYYUM5O0RID	GCCUGUUCUGUAAUCGAUAAACCCCGAUC	i-rRF
12S	rRF-30-PYYYUM5O0R56	GCCUGUUCUGUAAUCGAUAAACCCCGAUCA	i-rRF
12S	rRF-33-PYYYUM5O0R56V	GCCUGUUCUGUAAUCGAUAAACCCCGAUCAACC	i-rRF
12S	rRF-22-3WWWDSHBJ	CCUGUUCUGUAAUCGAUAAACC	i-rRF
12S	rRF-23-3WWWDSHBDJ	CCUGUUCUGUAAUCGAUAAACCC	i-rRF
12S	rRF-24-3WWWDSHB1J	CCUGUUCUGUAAUCGAUAAACCCC	i-rRF
12S	rRF-25-3WWWDSHBKS	CCUGUUCUGUAAUCGAUAAACCCCG	i-rRF
12S	rRF-28-3WWWDSHBKSDD	CCUGUUCUGUAAUCGAUAAACCCCGAUC	i-rRF
12S	rRF-29-3WWWDSHBKSF2	CCUGUUCUGUAAUCGAUAAACCCCGAUCA	i-rRF
12S	rRF-32-3WWWDSHBKSHOJ	CCUGUUCUGUAAUCGAUAAACCCCGAUCAACC	i-rRF
12S	rRF-33-3WWWDSHBKSHOD3	CCUGUUCUGUAAUCGAUAAACCCCGAUCAACCU	i-rRF
12S	rRF-21-NNNLHUUDD	CUGUUCUGUAAUCGAUAAACC	i-rRF
12S	rRF-22-NNNLHUUDJ	CUGUUCUGUAAUCGAUAAACCC	i-rRF
12S	rRF-23-NNNLHUUDDJ	CUGUUCUGUAAUCGAUAAACCCC	i-rRF
12S	rRF-27-NNNLHUUDKU5	CUGUUCUGUAAUCGAUAAACCCCGAUC	i-rRF
12S	rRF-28-NNNLHUUDKU02	CUGUUCUGUAAUCGAUAAACCCCGAUCA	i-rRF
12S	rRF-31-NNNLHUUDKU8DD	CUGUUCUGUAAUCGAUAAACCCCGAUCAACC	i-rRF
12S	rRF-32-NNNLHUUDKU8D3	CUGUUCUGUAAUCGAUAAACCCCGAUCAACCU	i-rRF
12S	rRF-20-999OWEB1	UGUUCUGUAAUCGAUAAACC	i-rRF
12S	rRF-21-999OWEB1D	UGUUCUGUAAUCGAUAAACCC	i-rRF
12S	rRF-22-999OWEB1J	UGUUCUGUAAUCGAUAAACCCC	i-rRF
12S	rRF-23-999OWEB1DK	UGUUCUGUAAUCGAUAAACCCCG	i-rRF
12S	rRF-25-999OWEB13E	UGUUCUGUAAUCGAUAAACCCCGAU	i-rRF
12S	rRF-26-999OWEB13ED	UGUUCUGUAAUCGAUAAACCCCGAUC	i-rRF
12S	rRF-27-999OWEB13E2	UGUUCUGUAAUCGAUAAACCCCGAUCA	i-rRF
12S	rRF-29-999OWEB13EFR	UGUUCUGUAAUCGAUAAACCCCGAUCAAC	i-rRF
12S	rRF-30-999OWEB13E21	UGUUCUGUAAUCGAUAAACCCCGAUCAACC	i-rRF
12S	rRF-31-999OWEB13E21E	UGUUCUGUAAUCGAUAAACCCCGAUCAACCU	i-rRF
12S	rRF-19-77SELL0V	GUUCUGUAAUCGAUAAACC	i-rRF
12S	rRF-20-77SELLBR	GUUCUGUAAUCGAUAAACCC	i-rRF
12S	rRF-21-77SELLBRD	GUUCUGUAAUCGAUAAACCCC	i-rRF
12S	rRF-24-77SELLBR17	GUUCUGUAAUCGAUAAACCCCGAU	i-rRF
12S	rRF-25-77SELLBRLM	GUUCUGUAAUCGAUAAACCCCGAUC	i-rRF
12S	rRF-26-77SELLBRLMB	GUUCUGUAAUCGAUAAACCCCGAUCA	i-rRF
12S	rRF-29-77SELLBRLM0V	GUUCUGUAAUCGAUAAACCCCGAUCAACC	i-rRF
12S	rRF-18-WWDSHBDJ	UCUGUAAUCGAUAAACCC	i-rRF
12S	rRF-32-HBKSHO36K1WY3	AUAAACCCCGAUCAACCUCACCACCUCUUGCU	i-rRF
12S	rRF-29-BRLMB72637JW	AACCCCGAUCAACCUCACCACCUCUUGCU	i-rRF
12S	rRF-19-3E2181E3	CCGAUCAACCUCACCACCU	i-rRF
12S	rRF-25-3E218109ZI	CCGAUCAACCUCACCACCUCUUGCU	i-rRF
12S	rRF-26-3E218109ZID	CCGAUCAACCUCACCACCUCUUGCUC	i-rRF
12S	rRF-27-3E218109ZI2	CCGAUCAACCUCACCACCUCUUGCUCA	i-rRF
12S	rRF-30-3E218109ZIJ1	CCGAUCAACCUCACCACCUCUUGCUCAGCC	i-rRF
12S	rRF-31-3E218109ZIJ1E	CCGAUCAACCUCACCACCUCUUGCUCAGCCU	i-rRF
12S	rRF-18-LMB726D3	CGAUCAACCUCACCACCU	i-rRF
12S	rRF-23-LMB726370M	CGAUCAACCUCACCACCUCUUGC	i-rRF
12S	rRF-24-LMB72637JW	CGAUCAACCUCACCACCUCUUGCU	i-rRF
12S	rRF-25-LMB72637X9	CGAUCAACCUCACCACCUCUUGCUC	i-rRF
12S	rRF-26-LMB72637X9B	CGAUCAACCUCACCACCUCUUGCUCA	i-rRF
12S	rRF-28-LMB72637X99	CGAUCAACCUCACCACCUCUUGCUCAGC	i-rRF
12S	rRF-29-LMB72637X9EV	CGAUCAACCUCACCACCUCUUGCUCAGCC	i-rRF
12S	rRF-30-LMB72637X9F7	CGAUCAACCUCACCACCUCUUGCUCAGCCU	i-rRF
12S	rRF-31-LMB72637X9F7B	CGAUCAACCUCACCACCUCUUGCUCAGCCUA	i-rRF
12S	rRF-32-LMB72637X9F7I	CGAUCAACCUCACCACCUCUUGCUCAGCCUAU	i-rRF
12S	rRF-33-LMB72637X9F7DB	CGAUCAACCUCACCACCUCUUGCUCAGCCUAUA	i-rRF
12S	rRF-22-5609054ZM	GAUCAACCUCACCACCUCUUGC	i-rRF
12S	rRF-23-5609054ZDW	GAUCAACCUCACCACCUCUUGCU	i-rRF
12S	rRF-24-5609054ZI5	GAUCAACCUCACCACCUCUUGCUC	i-rRF
12S	rRF-25-5609054ZQ6	GAUCAACCUCACCACCUCUUGCUCA	i-rRF
12S	rRF-28-5609054ZQ6DV	GAUCAACCUCACCACCUCUUGCUCAGCC	i-rRF
12S	rRF-29-5609054ZQ6I3	GAUCAACCUCACCACCUCUUGCUCAGCCU	i-rRF
12S	rRF-32-5609054ZQ6PXO	GAUCAACCUCACCACCUCUUGCUCAGCCUAUA	i-rRF
12S	rRF-33-5609054ZQ6PX0I	GAUCAACCUCACCACCUCUUGCUCAGCCUAUAU	i-rRF
12S	rRF-21-HO36K1WYD	AUCAACCUCACCACCUCUUGC	i-rRF
12S	rRF-22-HO36K1WY3	AUCAACCUCACCACCUCUUGCU	i-rRF
12S	rRF-23-HO36K1WYD5	AUCAACCUCACCACCUCUUGCUC	i-rRF
12S	rRF-24-HO36K1WYH2	AUCAACCUCACCACCUCUUGCUCA	i-rRF
12S	rRF-27-HO36K1WY4PJ	AUCAACCUCACCACCUCUUGCUCAGCC	i-rRF
12S	rRF-28-HO36K1WY4PD3	AUCAACCUCACCACCUCUUGCUCAGCCU	i-rRF
12S	rRF-31-HO36K1WY4P3QB	AUCAACCUCACCACCUCUUGCUCAGCCUAUA	i-rRF
12S	rRF-32-HO36K1WY4P3QI	AUCAACCUCACCACCUCUUGCUCAGCCUAUAU	i-rRF
12S	rRF-33-HO36K1WY4P3QDB	AUCAACCUCACCACCUCUUGCUCAGCCUAUAUA	i-rRF
12S	rRF-20-218109ZI	CAACCUCACCACCUCUUGCU	i-rRF
12S	rRF-25-218109ZIJ1	CAACCUCACCACCUCUUGCUCAGCC	i-rRF
12S	rRF-26-218109ZIJ1E	CAACCUCACCACCUCUUGCUCAGCCU	i-rRF
12S	rRF-29-218109ZIJ1JB	CAACCUCACCACCUCUUGCUCAGCCUAUA	i-rRF
12S	rRF-33-218109ZIJ1VQV	CAACCUCACCACCUCUUGCUCAGCCUAUAUACC	i-rRF
12S	rRF-19-B72637JW	AACCUCACCACCUCUUGCU	i-rRF
12S	rRF-20-B72637X9	AACCUCACCACCUCUUGCUC	i-rRF
12S	rRF-21-B72637X9B	AACCUCACCACCUCUUGCUCA	i-rRF
12S	rRF-24-B72637X9EV	AACCUCACCACCUCUUGCUCAGCC	i-rRF
12S	rRF-25-B72637X9F7	AACCUCACCACCUCUUGCUCAGCCU	i-rRF
12S	rRF-28-B72637X9F7DB	AACCUCACCACCUCUUGCUCAGCCUAUA	i-rRF
12S	rRF-29-B72637X9F7FI	AACCUCACCACCUCUUGCUCAGCCUAUAU	i-rRF
12S	rRF-30-B72637X9F7HL	AACCUCACCACCUCUUGCUCAGCCUAUAUA	i-rRF
12S	rRF-31-B72637X9F7HLD	AACCUCACCACCUCUUGCUCAGCCUAUAUAC	i-rRF
12S	rRF-32-B72637X9F7HLJ	AACCUCACCACCUCUUGCUCAGCCUAUAUACC	i-rRF
12S	rRF-33-B72637X9F7HLDK	AACCUCACCACCUCUUGCUCAGCCUAUAUACCG	i-rRF
12S	rRF-18-09054ZDW	ACCUCACCACCUCUUGCU	i-rRF
12S	rRF-23-09054ZQ6DV	ACCUCACCACCUCUUGCUCAGCC	i-rRF
12S	rRF-24-09054ZQ6I3	ACCUCACCACCUCUUGCUCAGCCU	i-rRF
12S	rRF-27-09054ZQ6PXO	ACCUCACCACCUCUUGCUCAGCCUAUA	i-rRF
12S	rRF-31-09054ZQ6PXV5D	ACCUCACCACCUCUUGCUCAGCCUAUAUACC	i-rRF
12S	rRF-32-09054ZQ6PXV5K	ACCUCACCACCUCUUGCUCAGCCUAUAUACCG	i-rRF
12S	rRF-22-36K1WY4PJ	CCUCACCACCUCUUGCUCAGCC	i-rRF
12S	rRF-23-36K1WY4PD3	CCUCACCACCUCUUGCUCAGCCU	i-rRF
12S	rRF-30-36K1WY4P3QH1	CCUCACCACCUCUUGCUCAGCCUAUAUACC	i-rRF
12S	rRF-31-36K1WY4P3QH10	CCUCACCACCUCUUGCUCAGCCUAUAUACCG	i-rRF
12S	rRF-21-4527NV8JD	CUCACCACCUCUUGCUCAGCC	i-rRF
12S	rRF-22-4527NV8J3	CUCACCACCUCUUGCUCAGCCU	i-rRF
12S	rRF-29-4527NV8J4L2V	CUCACCACCUCUUGCUCAGCCUAUAUACC	i-rRF
12S	rRF-30-4527NV8J4LUS	CUCACCACCUCUUGCUCAGCCUAUAUACCG	i-rRF
12S	rRF-19-8109ZIF9	UCACCACCUCUUGCUCAGC	i-rRF
12S	rRF-20-8109ZIJ1	UCACCACCUCUUGCUCAGCC	i-rRF
12S	rRF-21-8109ZIJ1E	UCACCACCUCUUGCUCAGCCU	i-rRF
12S	rRF-22-8109ZIJ1O	UCACCACCUCUUGCUCAGCCUA	i-rRF
12S	rRF-23-8109ZIJ10I	UCACCACCUCUUGCUCAGCCUAU	i-rRF
12S	rRF-24-8109ZIJ1JB	UCACCACCUCUUGCUCAGCCUAUA	i-rRF
12S	rRF-25-8109ZIJ1VQ	UCACCACCUCUUGCUCAGCCUAUAU	i-rRF
12S	rRF-26-8109ZIJ1VQB	UCACCACCUCUUGCUCAGCCUAUAUA	i-rRF
12S	rRF-27-8109ZIJ1VQ1	UCACCACCUCUUGCUCAGCCUAUAUAC	i-rRF
12S	rRF-28-8109ZIJ1VQV	UCACCACCUCUUGCUCAGCCUAUAUACC	i-rRF
12S	rRF-29-8109ZIJ1VQEK	UCACCACCUCUUGCUCAGCCUAUAUACCG	i-rRF
12S	rRF-31-8109ZIJ1VQ0VD	UCACCACCUCUUGCUCAGCCUAUAUACCGCC	i-rRF
12S	rRF-19-2637X9EV	CACCACCUCUUGCUCAGCC	i-rRF
12S	rRF-20-2637X9F7	CACCACCUCUUGCUCAGCCU	i-rRF
12S	rRF-23-2637X9F7DB	CACCACCUCUUGCUCAGCCUAUA	i-rRF
12S	rRF-27-2637X9F7HLJ	CACCACCUCUUGCUCAGCCUAUAUACC	i-rRF
12S	rRF-28-2637X9F7HLDK	CACCACCUCUUGCUCAGCCUAUAUACCG	i-rRF
12S	rRF-26-054ZQ6PXV5D	ACCACCUCUUGCUCAGCCUAUAUACC	i-rRF
12S	rRF-25-K1WY4P3QH1	CCACCUCUUGCUCAGCCUAUAUACC	i-rRF
12S	rRF-24-27NV8J4L2V	CACCUCUUGCUCAGCCUAUAUACC	i-rRF
12S	rRF-23-09ZIJ1VQV	ACCUCUUGCUCAGCCUAUAUACC	i-rRF
12S	rRF-21-4ZQ6PXV5D	CUCUUGCUCAGCCUAUAUACC	i-rRF
12S	rRF-20-WY4P3QH1	UCUUGCUCAGCCUAUAUACC	i-rRF
12S	rRF-19-NV8J4L2V	CUUGCUCAGCCUAUAUACC	i-rRF
12S	rRF-20-NV8J4LUS	CUUGCUCAGCCUAUAUACCG	i-rRF
12S	rRF-18-ZIJ1VQV	UUGCUCAGCCUAUAUACC	i-rRF
12S	rRF-27-4P3QH1PQN6M	CUCAGCCUAUAUACCGCCAUCUUCAGC	i-rRF
12S	rRF-25-J1VQ0VJ78J	CAGCCUAUAUACCGCCAUCUUCAGC	i-rRF
12S	rRF-30-J1VQ0VJ78JB1	CAGCCUAUAUACCGCCAUCUUCAGCAAACC	i-rRF
12S	rRF-20-VQ0VJ78J	UAUAUACCGCCAUCUUCAGC	i-rRF
12S	rRF-21-VQ0VJ78JB	UAUAUACCGCCAUCUUCAGCA	i-rRF
12S	rRF-25-VQ0VJ78JB1	UAUAUACCGCCAUCUUCAGCAAACC	i-rRF
12S	rRF-26-VQ0VJ78JB1D	UAUAUACCGCCAUCUUCAGCAAACCC	i-rRF
12S	rRF-31-VQ0VJ78JB1NE0	UAUAUACCGCCAUCUUCAGCAAACCCUGAUG	i-rRF
12S	rRF-19-HL31HZF9	AUAUACCGCCAUCUUCAGC	i-rRF
12S	rRF-25-PQN6PBKYIB	GCCAUCUUCAGCAAACCCUGAUGAA	i-rRF
12S	rRF-28-KMYP2D3UX0DW	CCAUCUUCAGCAAACCCUGAUGAAGGCU	i-rRF
12S	rRF-32-NEOK4FDLFVDLJ	CUGAUGAAGGCUACAAAGUAAGCGCAAGUACC	i-rRF
12S	rRF-33-NEOK4FDLFVDLDJ	CUGAUGAAGGCUACAAAGUAAGCGCAAGUACCC	i-rRF
12S	rRF-19-X4DJUOFB	UGAUGAAGGCUACAAAGUA	i-rRF
12S	rRF-32-X4DJUO1OQF15J	UGAUGAAGGCUACAAAGUAAGCGCAAGUACCC	i-rRF
12S	rRF-18-5U1I0B0B	GAUGAAGGCUACAAAGUA	i-rRF
12S	rRF-18-B3DH23V	AAAGUAAGCGCAAGUACC	i-rRF
12S	rRF-19-B3DH23EJ	AAAGUAAGCGCAAGUACCC	i-rRF
12S	rRF-18-DLFVDLDJ	AAGUAAGCGCAAGUACCC	i-rRF
12S	rRF-21-DLFVDLK50	AAGUAAGCGCAAGUACCCACG	i-rRF
12S	rRF-28-DLFVDLK5SBDR	AAGUAAGCGCAAGUACCCACGUAAAGAC	i-rRF
12S	rRF-29-DLFVDLK5SBH8	AAGUAAGCGCAAGUACCCACGUAAAGACG	i-rRF
12S	rRF-27-1OQF15KHU01	AGUAAGCGCAAGUACCCACGUAAAGAC	i-rRF
12S	rRF-23-FVDLK5SBDR	AGCGCAAGUACCCACGUAAAGAC	i-rRF
12S	rRF-28-FVDLK5SBOW0H	AGCGCAAGUACCCACGUAAAGACGUUAG	i-rRF
12S	rRF-31-FVDLK5SBOWV3D	AGCGCAAGUACCCACGUAAAGACGUUAGGUC	i-rRF
12S	rRF-19-2306MOER	CAAGUACCCACGUAAAGAC	i-rRF
12S	rRF-20-2306MOFH	CAAGUACCCACGUAAAGACG	i-rRF
12S	rRF-33-K5SBOWV32K9PDJ	CCCACGUAAAGACGUUAGGUCAAGGUGUAGCCC	i-rRF
12S	rRF-31-KHU0EN1MD3SJD	CCACGUAAAGACGUUAGGUCAAGGUGUAGCC	i-rRF
12S	rRF-32-KHU0EN1MD3SJJ	CCACGUAAAGACGUUAGGUCAAGGUGUAGCCC	i-rRF
12S	rRF-19-2WB2MX2D	CACGUAAAGACGUUAGGUC	i-rRF
12S	rRF-22-2WB2MXR6H	CACGUAAAGACGUUAGGUCAAG	i-rRF
12S	rRF-25-2WB2MXR614	CACGUAAAGACGUUAGGUCAAGGUG	i-rRF
12S	rRF-27-2WB2MXR614O	CACGUAAAGACGUUAGGUCAAGGUGUA	i-rRF
12S	rRF-30-2WB2MXR614V1	CACGUAAAGACGUUAGGUCAAGGUGUAGCC	i-rRF
12S	rRF-31-2WB2MXR614V1D	CACGUAAAGACGUUAGGUCAAGGUGUAGCCC	i-rRF
12S	rRF-32-2WB2MXR614V12	CACGUAAAGACGUUAGGUCAAGGUGUAGCCCA	i-rRF
12S	rRF-18-ELDD7P0D	ACGUAAAGACGUUAGGUC	i-rRF
12S	rRF-23-ELDD7PSODZ	ACGUAAAGACGUUAGGUCAAGGU	i-rRF
12S	rRF-25-ELDD7PSORW	ACGUAAAGACGUUAGGUCAAGGUGU	i-rRF
12S	rRF-26-ELDD7PSORWB	ACGUAAAGACGUUAGGUCAAGGUGUA	i-rRF
12S	rRF-27-ELDD7PSORWH	ACGUAAAGACGUUAGGUCAAGGUGUAG	i-rRF
12S	rRF-28-ELDD7PSORW9	ACGUAAAGACGUUAGGUCAAGGUGUAGC	i-rRF
12S	rRF-29-ELDD7PSORWEV	ACGUAAAGACGUUAGGUCAAGGUGUAGCC	i-rRF
12S	rRF-30-ELDD7PSORWFR	ACGUAAAGACGUUAGGUCAAGGUGUAGCCC	i-rRF
12S	rRF-25-MOFHYK807L	CGUAAAGACGUUAGGUCAAGGUGUA	i-rRF
12S	rRF-26-MOFHYK807L0	CGUAAAGACGUUAGGUCAAGGUGUAG	i-rRF
12S	rRF-27-MOFHYK807LM	CGUAAAGACGUUAGGUCAAGGUGUAGC	i-rRF
12S	rRF-28-MOFHYK807LDV	CGUAAAGACGUUAGGUCAAGGUGUAGCC	i-rRF
12S	rRF-29-MOFHYK807LIJ	CGUAAAGACGUUAGGUCAAGGUGUAGCCC	i-rRF
12S	rRF-24-SBOWV32KKB	GUAAAGACGUUAGGUCAAGGUGUA	i-rRF
12S	rRF-25-SBOWV32K9P	GUAAAGACGUUAGGUCAAGGUGUAG	i-rRF
12S	rRF-26-SBOWV32K9PD	GUAAAGACGUUAGGUCAAGGUGUAGC	i-rRF
12S	rRF-27-SBOWV32K9PJ	GUAAAGACGUUAGGUCAAGGUGUAGCC	i-rRF
12S	rRF-28-SBOWV32K9PDJ	GUAAAGACGUUAGGUCAAGGUGUAGCCC	i-rRF
12S	rRF-29-SBOWV32K9P12	GUAAAGACGUUAGGUCAAGGUGUAGCCCA	i-rRF
12S	rRF-22-U0EN1MD3N	UAAAGACGUUAGGUCAAGGUGU	i-rRF
12S	rRF-23-U0EN1MD30B	UAAAGACGUUAGGUCAAGGUGUA	i-rRF
12S	rRF-24-U0EN1MD32H	UAAAGACGUUAGGUCAAGGUGUAG	i-rRF
12S	rRF-25-U0EN1MD3SJ	UAAAGACGUUAGGUCAAGGUGUAGC	i-rRF
12S	rRF-26-U0EN1MD3SJD	UAAAGACGUUAGGUCAAGGUGUAGCC	i-rRF
12S	rRF-27-U0EN1MD3SJJ	UAAAGACGUUAGGUCAAGGUGUAGCCC	i-rRF
12S	rRF-28-U0EN1MD3SJD2	UAAAGACGUUAGGUCAAGGUGUAGCCCA	i-rRF
12S	rRF-33-U0EN1MD3SJK4Y	UAAAGACGUUAGGUCAAGGUGUAGCCCAUGAGG	i-rRF
12S	rRF-23-B2MXR6140H	AAAGACGUUAGGUCAAGGUGUAG	i-rRF
12S	rRF-25-B2MXR614V1	AAAGACGUUAGGUCAAGGUGUAGCC	i-rRF
12S	rRF-26-B2MXR614V1D	AAAGACGUUAGGUCAAGGUGUAGCCC	i-rRF
12S	rRF-21-DD7PSORWB	AAGACGUUAGGUCAAGGUGUA	i-rRF
12S	rRF-22-DD7PSORWH	AAGACGUUAGGUCAAGGUGUAG	i-rRF
12S	rRF-23-DD7PSORW9	AAGACGUUAGGUCAAGGUGUAGC	i-rRF
12S	rRF-24-DD7PSORWEV	AAGACGUUAGGUCAAGGUGUAGCC	i-rRF
12S	rRF-25-DD7PSORWFR	AAGACGUUAGGUCAAGGUGUAGCCC	i-rRF
12S	rRF-21-FHYK807L0	AGACGUUAGGUCAAGGUGUAG	i-rRF
12S	rRF-23-FHYK807LDV	AGACGUUAGGUCAAGGUGUAGCC	i-rRF
12S	rRF-24-FHYK807LIJ	AGACGUUAGGUCAAGGUGUAGCCC	i-rRF
12S	rRF-22-OWV32K9PJ	GACGUUAGGUCAAGGUGUAGCC	i-rRF
12S	rRF-23-OWV32K9PDJ	GACGUUAGGUCAAGGUGUAGCCC	i-rRF
12S	rRF-33-OWV32K9PKQ53D9	GACGUUAGGUCAAGGUGUAGCCCAUGAGGUGGC	i-rRF
12S	rRF-18-EN1MD30B	ACGUUAGGUCAAGGUGUA	i-rRF
12S	rRF-19-EN1MD32H	ACGUUAGGUCAAGGUGUAG	i-rRF
12S	rRF-21-EN1MD3SJD	ACGUUAGGUCAAGGUGUAGCC	i-rRF
12S	rRF-22-EN1MD3SJJ	ACGUUAGGUCAAGGUGUAGCCC	i-rRF
12S	rRF-33-EN1MD3SJK414DU	ACGUUAGGUCAAGGUGUAGCCCAUGAGGUGGCA	i-rRF
12S	rRF-18-MXR6140H	CGUUAGGUCAAGGUGUAG	i-rRF
12S	rRF-20-MXR614V1	CGUUAGGUCAAGGUGUAGCC	i-rRF
12S	rRF-21-MXR614V1D	CGUUAGGUCAAGGUGUAGCCC	i-rRF
12S	rRF-30-MXR614V1JUR8	CGUUAGGUCAAGGUGUAGCCCAUGAGGUGG	i-rRF
12S	rRF-32-MXR614V1JUR82	CGUUAGGUCAAGGUGUAGCCCAUGAGGUGGCA	i-rRF
12S	rRF-19-7PSORWEV	GUUAGGUCAAGGUGUAGCC	i-rRF
12S	rRF-20-7PSORWFR	GUUAGGUCAAGGUGUAGCCC	i-rRF
12S	rRF-30-7PSORWFRI07J	GUUAGGUCAAGGUGUAGCCCAUGAGGUGGC	i-rRF
12S	rRF-31-7PSORWFRI07JB	GUUAGGUCAAGGUGUAGCCCAUGAGGUGGCA	i-rRF
12S	rRF-18-YK807LDV	UUAGGUCAAGGUGUAGCC	i-rRF
12S	rRF-19-YK807LIJ	UUAGGUCAAGGUGUAGCCC	i-rRF
12S	rRF-30-YK807LP6XK9F	UUAGGUCAAGGUGUAGCCCAUGAGGUGGCA	i-rRF
12S	rRF-33-YK807LP6XK9FX	UUAGGUCAAGGUGUAGCCCAUGAGGUGGCAAGA	i-rRF
12S	rRF-26-SORWFRI07JB	GUCAAGGUGUAGCCCAUGAGGUGGCA	i-rRF
12S	rRF-23-D3SJK414DU	AAGGUGUAGCCCAUGAGGUGGCA	i-rRF
12S	rRF-25-KQ536OOERI	CCCAUGAGGUGGCAAGAAAUGGGCU	i-rRF
12S	rRF-23-JUR822D8DW	CAUGAGGUGGCAAGAAAUGGGCU	i-rRF
12S	rRF-22-I07JDBIK3	AUGAGGUGGCAAGAAAUGGGCU	i-rRF
12S	rRF-21-B46XJZW5D	AAAUGGGCUACAUUUUCUACC	i-rRF
12S	rRF-20-D8Q5IZ41	AAUGGGCUACAUUUUCUACC	i-rRF
12S	rRF-19-IK4FZ92V	AUGGGCUACAUUUUCUACC	i-rRF
12S	rRF-18-9JUQZ7V	UGGGCUACAUUUUCUACC	i-rRF
12S	rRF-30-K2BIEEFRY4BI	CCAGAAAACUACGAUAGCCCUUAUGAAACU	i-rRF
12S	rRF-19-JBBXLLIJ	CAGAAAACUACGAUAGCCC	i-rRF
12S	rRF-20-JBBXLLP7	CAGAAAACUACGAUAGCCCU	i-rRF
12S	rRF-24-JBBXLLP7J0	CAGAAAACUACGAUAGCCCUUAUG	i-rRF
12S	rRF-29-JBBXLLP7VU0W	CAGAAAACUACGAUAGCCCUUAUGAAACU	i-rRF
12S	rRF-33-JBBXLLP7VUBZS	CAGAAAACUACGAUAGCCCUUAUGAAACUUAAG	i-rRF
12S	rRF-23-FBE55PKZD0	AGAAAACUACGAUAGCCCUUAUG	i-rRF
12S	rRF-28-FBE55PKZIBW	AGAAAACUACGAUAGCCCUUAUGAAACU	i-rRF
12S	rRF-27-OB4HHJ3XXB3	GAAAACUACGAUAGCCCUUAUGAAACU	i-rRF
12S	rRF-26-BDUUV1NQODE	AAAACUACGAUAGCCCUUAUGAAACU	i-rRF
12S	rRF-25-BIEEFRY4BI	AAACUACGAUAGCCCUUAUGAAACU	i-rRF
12S	rRF-24-BXLLP7VU0W	AACUACGAUAGCCCUUAUGAAACU	i-rRF
12S	rRF-23-E55PKZIBW	ACUACGAUAGCCCUUAUGAAACU	i-rRF
12S	rRF-22-4HHJ3XXB3	CUACGAUAGCCCUUAUGAAACU	i-rRF
12S	rRF-21-UUV1NQODE	UACGAUAGCCCUUAUGAAACU	i-rRF
12S	rRF-20-EEFRY4BI	ACGAUAGCCCUUAUGAAACU	i-rRF
12S	rRF-33-EEFRY4BIUKSUY	ACGAUAGCCCUUAUGAAACUUAAGGGUCGAAGG	i-rRF
12S	rRF-19-LLP7VU0W	CGAUAGCCCUUAUGAAACU	i-rRF
12S	rRF-32-LLP7VUBZDKWB4	CGAUAGCCCUUAUGAAACUUAAGGGUCGAAGG	i-rRF
12S	rRF-18-5PKZIBW	GAUAGCCCUUAUGAAACU	i-rRF
12S	rRF-32-HJ3XXBNORMOKP	AUAGCCCUUAUGAAACUUAAGGGUCGAAGGUG	i-rRF
12S	rRF-27-UKSU145ZFPO	UAAGGGUCGAAGGUGGAUUUAGCAGUA	i-rRF
12S	rRF-31-UKSU145ZFPUDE	UAAGGGUCGAAGGUGGAUUUAGCAGUAAACU	i-rRF
12S	rRF-33-BXF3F3QX7U0KDV	AACUAAGAGUAGAGUGCUUAGUUGAACAGGGCC	i-rRF
12S	rRF-32-401P1VY3XD1JJ	CUAAGAGUAGAGUGCUUAGUUGAACAGGGCCC	i-rRF
12S	rRF-31-U2S27IVNOFR1D	UAAGAGUAGAGUGCUUAGUUGAACAGGGCCC	i-rRF
12S	rRF-32-U2S27IVNOFR13	UAAGAGUAGAGUGCUUAGUUGAACAGGGCCCU	i-rRF
12S	rRF-24-D0V0XZ1Y0U	AAGAGUAGAGUGCUUAGUUGAACA	i-rRF
12S	rRF-29-D0V0XZ1YBPIV	AAGAGUAGAGUGCUUAGUUGAACAGGGCC	i-rRF
12S	rRF-30-D0V0XZ1YBP6R	AAGAGUAGAGUGCUUAGUUGAACAGGGCCC	i-rRF
12S	rRF-31-D0V0XZ1YBP6RE	AAGAGUAGAGUGCUUAGUUGAACAGGGCCCU	i-rRF
12S	rRF-23-F3F3QX7UU	AGAGUAGAGUGCUUAGUUGAACA	i-rRF
12S	rRF-28-F3F3QX7U0KDV	AGAGUAGAGUGCUUAGUUGAACAGGGCC	i-rRF
12S	rRF-29-F3F3QX7U0KIJ	AGAGUAGAGUGCUUAGUUGAACAGGGCCC	i-rRF
12S	rRF-30-F3F3QX7U0KP7	AGAGUAGAGUGCUUAGUUGAACAGGGCCCU	i-rRF
12S	rRF-21-5L54NPZBD	GAGUAGAGUGCUUAGUUGAAC	i-rRF
12S	rRF-22-5L54NPZB2	GAGUAGAGUGCUUAGUUGAACA	i-rRF
12S	rRF-27-5L54NPZBJKJ	GAGUAGAGUGCUUAGUUGAACAGGGCC	i-rRF
12S	rRF-28-5L54NPZBJKDJ	GAGUAGAGUGCUUAGUUGAACAGGGCCC	i-rRF
12S	rRF-29-5L54NPZBJK13	GAGUAGAGUGCUUAGUUGAACAGGGCCCU	i-rRF
12S	rRF-31-5L54NPZBJKKYB	GAGUAGAGUGCUUAGUUGAACAGGGCCCUGA	i-rRF
12S	rRF-32-5L54NPZBJKKYF	GAGUAGAGUGCUUAGUUGAACAGGGCCCUGAA	i-rRF
12S	rRF-33-5L54NPZBJKKYS	GAGUAGAGUGCUUAGUUGAACAGGGCCCUGAAG	i-rRF
12S	rRF-20-1P1VY3XD	AGUAGAGUGCUUAGUUGAAC	i-rRF
12S	rRF-21-1P1VY3XDB	AGUAGAGUGCUUAGUUGAACA	i-rRF
12S	rRF-26-1P1VY3XD1JD	AGUAGAGUGCUUAGUUGAACAGGGCC	i-rRF
12S	rRF-27-1P1VY3XD1JJ	AGUAGAGUGCUUAGUUGAACAGGGCCC	i-rRF
12S	rRF-28-1P1VY3XD1JD3	AGUAGAGUGCUUAGUUGAACAGGGCCCU	i-rRF
12S	rRF-32-1P1VY3XD1J3UH	AGUAGAGUGCUUAGUUGAACAGGGCCCUGAAG	i-rRF
12S	rRF-33-1P1VY3XD1J3U9	AGUAGAGUGCUUAGUUGAACAGGGCCCUGAAGC	i-rRF
12S	rRF-19-S27IVNHR	GUAGAGUGCUUAGUUGAAC	i-rRF
12S	rRF-20-S27IVNOF	GUAGAGUGCUUAGUUGAACA	i-rRF
12S	rRF-25-S27IVNOFR1	GUAGAGUGCUUAGUUGAACAGGGCC	i-rRF
12S	rRF-26-S27IVNOFR1D	GUAGAGUGCUUAGUUGAACAGGGCCC	i-rRF
12S	rRF-27-S27IVNOFR13	GUAGAGUGCUUAGUUGAACAGGGCCCU	i-rRF
12S	rRF-31-S27IVNOFR1NB0	GUAGAGUGCUUAGUUGAACAGGGCCCUGAAG	i-rRF
12S	rRF-24-V0XZ1YBPIV	UAGAGUGCUUAGUUGAACAGGGCC	i-rRF
12S	rRF-25-V0XZ1YBP6R	UAGAGUGCUUAGUUGAACAGGGCCC	i-rRF
12S	rRF-26-V0XZ1YBP6RE	UAGAGUGCUUAGUUGAACAGGGCCCU	i-rRF
12S	rRF-30-V0XZ1YBP6RX0	UAGAGUGCUUAGUUGAACAGGGCCCUGAAG	i-rRF
12S	rRF-24-F3QX7U0KIJ	AGAGUGCUUAGUUGAACAGGGCCC	i-rRF
12S	rRF-25-F3QX7U0KP7	AGAGUGCUUAGUUGAACAGGGCCCU	i-rRF
12S	rRF-22-54NPZBJKJ	GAGUGCUUAGUUGAACAGGGCC	i-rRF
12S	rRF-23-54NPZBJKDJ	GAGUGCUUAGUUGAACAGGGCCC	i-rRF
12S	rRF-24-54NPZBJK13	GAGUGCUUAGUUGAACAGGGCCCU	i-rRF
12S	rRF-28-54NPZBJKKYS	GAGUGCUUAGUUGAACAGGGCCCUGAAG	i-rRF
12S	rRF-29-54NPZBJKKY09	GAGUGCUUAGUUGAACAGGGCCCUGAAGC	i-rRF
12S	rRF-22-1VY3XD1JJ	AGUGCUUAGUUGAACAGGGCCC	i-rRF
12S	rRF-23-1VY3XD1JD3	AGUGCUUAGUUGAACAGGGCCCU	i-rRF
12S	rRF-20-7IVNOFR1	GUGCUUAGUUGAACAGGGCC	i-rRF
12S	rRF-21-7IVNOFR1D	GUGCUUAGUUGAACAGGGCCC	i-rRF
12S	rRF-22-7IVNOFR13	GUGCUUAGUUGAACAGGGCCCU	i-rRF
12S	rRF-26-7IVNOFR1NB0	GUGCUUAGUUGAACAGGGCCCUGAAG	i-rRF
12S	rRF-27-7IVNOFR1NBM	GUGCUUAGUUGAACAGGGCCCUGAAGC	i-rRF
12S	rRF-20-XZ1YBP6R	UGCUUAGUUGAACAGGGCCC	i-rRF
12S	rRF-21-XZ1YBP6RE	UGCUUAGUUGAACAGGGCCCU	i-rRF
12S	rRF-24-XZ1YBP6RJ6	UGCUUAGUUGAACAGGGCCCUGAA	i-rRF
12S	rRF-25-XZ1YBP6RX0	UGCUUAGUUGAACAGGGCCCUGAAG	i-rRF
12S	rRF-26-XZ1YBP6RX0D	UGCUUAGUUGAACAGGGCCCUGAAGC	i-rRF
12S	rRF-20-QX7U0KP7	GCUUAGUUGAACAGGGCCCU	i-rRF
12S	rRF-25-QX7U0KP7OJ	GCUUAGUUGAACAGGGCCCUGAAGC	i-rRF
12S	rRF-18-NPZBJKDJ	CUUAGUUGAACAGGGCCC	i-rRF
12S	rRF-19-NPZBJK13	CUUAGUUGAACAGGGCCCU	i-rRF
12S	rRF-21-NPZBJKKYB	CUUAGUUGAACAGGGCCCUGA	i-rRF
12S	rRF-22-NPZBJKKYF	CUUAGUUGAACAGGGCCCUGAA	i-rRF
12S	rRF-23-NPZBJKKYS	CUUAGUUGAACAGGGCCCUGAAG	i-rRF
12S	rRF-18-Y3XD1JD3	UUAGUUGAACAGGGCCCU	i-rRF
12S	rRF-21-Y3XD1J3UB	UUAGUUGAACAGGGCCCUGAA	i-rRF
12S	rRF-22-Y3XD1J3UH	UUAGUUGAACAGGGCCCUGAAG	i-rRF
12S	rRF-18-VNOFR1DP	UAGUUGAACAGGGCCCUG	i-rRF
12S	rRF-19-VNOFR1HL	UAGUUGAACAGGGCCCUGA	i-rRF
12S	rRF-20-VNOFR1NB	UAGUUGAACAGGGCCCUGAA	i-rRF
12S	rRF-21-VNOFR1NB0	UAGUUGAACAGGGCCCUGAAG	i-rRF
12S	rRF-22-VNOFR1NBM	UAGUUGAACAGGGCCCUGAAGC	i-rRF
12S	rRF-24-VNOFR1NBIM	UAGUUGAACAGGGCCCUGAAGCGC	i-rRF
12S	rRF-25-VNOFR1NBQH	UAGUUGAACAGGGCCCUGAAGCGCG	i-rRF
12S	rRF-29-VNOFR1NBQH2U	UAGUUGAACAGGGCCCUGAAGCGCGUACA	i-rRF
12S	rRF-33-VNOFR1NBQHU5V	UAGUUGAACAGGGCCCUGAAGCGCGUACACACC	i-rRF
12S	rRF-20-1YBP6RX0	AGUUGAACAGGGCCCUGAAG	i-rRF
12S	rRF-21-1YBP6RX0D	AGUUGAACAGGGCCCUGAAGC	i-rRF
12S	rRF-19-7U0KP7HS	GUUGAACAGGGCCCUGAAG	i-rRF
12S	rRF-20-7U0KP7OJ	GUUGAACAGGGCCCUGAAGC	i-rRF
12S	rRF-30-ZBJKKYDHM501	UUGAACAGGGCCCUGAAGCGCGUACACACC	i-rRF
12S	rRF-25-XD1J3UFVSF	UGAACAGGGCCCUGAAGCGCGUACA	i-rRF
12S	rRF-29-XD1J3UFVSFFV	UGAACAGGGCCCUGAAGCGCGUACACACC	i-rRF
12S	rRF-32-XD1J3UFVSF2SJ	UGAACAGGGCCCUGAAGCGCGUACACACCGCC	i-rRF
12S	rRF-21-OFR1NBQHE	GAACAGGGCCCUGAAGCGCGU	i-rRF
12S	rRF-28-OFR1NBQHU5V	GAACAGGGCCCUGAAGCGCGUACACACC	i-rRF
12S	rRF-31-OFR1NBQHU50VD	GAACAGGGCCCUGAAGCGCGUACACACCGCC	i-rRF
12S	rRF-27-BP6RX0LW0FJ	AACAGGGCCCUGAAGCGCGUACACACC	i-rRF
12S	rRF-30-BP6RX0LW0F31	AACAGGGCCCUGAAGCGCGUACACACCGCC	i-rRF
12S	rRF-25-JKKYDHM501	CAGGGCCCUGAAGCGCGUACACACC	i-rRF
12S	rRF-28-NBQHU50V3MV	CUGAAGCGCGUACACACCGCCCGUCACC	i-rRF
12S	rRF-29-NBQHU50V3MEJ	CUGAAGCGCGUACACACCGCCCGUCACCC	i-rRF
12S	rRF-27-2SKW2R89DLO	CACCGCCCGUCACCCUCCUCAAGUAUA	i-rRF
12S	rRF-29-2SKW2R89DL2W	CACCGCCCGUCACCCUCCUCAAGUAUACU	i-rRF
12S	rRF-31-2SKW2R89DLUZD	CACCGCCCGUCACCCUCCUCAAGUAUACUUC	i-rRF
12S	rRF-32-2SKW2R89DLUZ2	CACCGCCCGUCACCCUCCUCAAGUAUACUUCA	i-rRF
12S	rRF-33-31M6K94OSLN6S	CCGCCCGUCACCCUCCUCAAGUAUACUUCAAAG	i-rRF
12S	rRF-33-KW2R89DLUZ20DR	CCCGUCACCCUCCUCAAGUAUACUUCAAAGGAC	i-rRF
12S	rRF-32-3M07361QE9BK1	CCGUCACCCUCCUCAAGUAUACUUCAAAGGAC	i-rRF
12S	rRF-27-M6K94OSLN6F	CGUCACCCUCCUCAAGUAUACUUCAAA	i-rRF
12S	rRF-28-M6K94OSLN6S	CGUCACCCUCCUCAAGUAUACUUCAAAG	i-rRF
12S	rRF-31-M6K94OSLN6D2D	CGUCACCCUCCUCAAGUAUACUUCAAAGGAC	i-rRF
12S	rRF-32-M6K94OSLN6D22	CGUCACCCUCCUCAAGUAUACUUCAAAGGACA	i-rRF
12S	rRF-26-S53R80V5YOB	GUCACCCUCCUCAAGUAUACUUCAAA	i-rRF
12S	rRF-27-S53R80V5YOH	GUCACCCUCCUCAAGUAUACUUCAAAG	i-rRF
12S	rRF-30-S53R80V5YO1D	GUCACCCUCCUCAAGUAUACUUCAAAGGAC	i-rRF
12S	rRF-31-S53R80V5YO1DB	GUCACCCUCCUCAAGUAUACUUCAAAGGACA	i-rRF
12S	rRF-25-814723HI8B	UCACCCUCCUCAAGUAUACUUCAAA	i-rRF
12S	rRF-29-814723HI8BIR	UCACCCUCCUCAAGUAUACUUCAAAGGAC	i-rRF
12S	rRF-30-814723HI8B6F	UCACCCUCCUCAAGUAUACUUCAAAGGACA	i-rRF
12S	rRF-32-814723HI8B6FQ	UCACCCUCCUCAAGUAUACUUCAAAGGACAUU	i-rRF
12S	rRF-27-07361QE9BK1	ACCCUCCUCAAGUAUACUUCAAAGGAC	i-rRF
12S	rRF-26-K94OSLN6D2D	CCCUCCUCAAGUAUACUUCAAAGGAC	i-rRF
12S	rRF-27-K94OSLN6D22	CCCUCCUCAAGUAUACUUCAAAGGACA	i-rRF
12S	rRF-24-4723HI8BIR	CUCCUCAAGUAUACUUCAAAGGAC	i-rRF
12S	rRF-25-4723HI8B6F	CUCCUCAAGUAUACUUCAAAGGACA	i-rRF
12S	rRF-32-4723HI8B6FZO3	CUCCUCAAGUAUACUUCAAAGGACAUUUAACU	i-rRF
12S	rRF-24-89DLUZ20HU	UCCUCAAGUAUACUUCAAAGGACA	i-rRF
12S	rRF-30-361QE9BK0NUI	CCUCAAGUAUACUUCAAAGGACAUUUAACU	i-rRF
12S	rRF-29-4OSLN6D2JZ0W	CUCAAGUAUACUUCAAAGGACAUUUAACU	i-rRF
12S	rRF-20-80V5YO1D	UCAAGUAUACUUCAAAGGAC	i-rRF
12S	rRF-21-80V5YO1DB	UCAAGUAUACUUCAAAGGACA	i-rRF
12S	rRF-23-80V5YO1DDE	UCAAGUAUACUUCAAAGGACAUU	i-rRF
12S	rRF-28-80V5YO1DIXW	UCAAGUAUACUUCAAAGGACAUUUAACU	i-rRF
12S	rRF-19-23HI8BIR	CAAGUAUACUUCAAAGGAC	i-rRF
12S	rRF-20-23HI8B6F	CAAGUAUACUUCAAAGGACA	i-rRF
12S	rRF-22-23HI8B6FQ	CAAGUAUACUUCAAAGGACAUU	i-rRF
12S	rRF-27-23HI8B6FZO3	CAAGUAUACUUCAAAGGACAUUUAACU	i-rRF
12S	rRF-33-23HI8B6FZO4BV	CAAGUAUACUUCAAAGGACAUUUAACUAAAACC	i-rRF
12S	rRF-18-DLUZ20DR	AAGUAUACUUCAAAGGAC	i-rRF
12S	rRF-19-DLUZ20HU	AAGUAUACUUCAAAGGACA	i-rRF
12S	rRF-21-DLUZ20OQE	AAGUAUACUUCAAAGGACAUU	i-rRF
12S	rRF-26-DLUZ20OQYDE	AAGUAUACUUCAAAGGACAUUUAACU	i-rRF
12S	rRF-27-DLUZ20OQYDO	AAGUAUACUUCAAAGGACAUUUAACUA	i-rRF
12S	rRF-32-DLUZ20OQYDUBJ	AAGUAUACUUCAAAGGACAUUUAACUAAAACC	i-rRF
12S	rRF-33-DLUZ20OQYDUBDJ	AAGUAUACUUCAAAGGACAUUUAACUAAAACCC	i-rRF
12S	rRF-18-1QE9BKU	AGUAUACUUCAAAGGACA	i-rRF
12S	rRF-20-1QE9BK0N	AGUAUACUUCAAAGGACAUU	i-rRF
12S	rRF-21-1QE9BK0NE	AGUAUACUUCAAAGGACAUUU	i-rRF
12S	rRF-25-1QE9BK0NUI	AGUAUACUUCAAAGGACAUUUAACU	i-rRF
12S	rRF-26-1QE9BK0NUIB	AGUAUACUUCAAAGGACAUUUAACUA	i-rRF
12S	rRF-27-1QE9BK0NUIF	AGUAUACUUCAAAGGACAUUUAACUAA	i-rRF
12S	rRF-31-1QE9BK0NUIBDD	AGUAUACUUCAAAGGACAUUUAACUAAAACC	i-rRF
12S	rRF-32-1QE9BK0NUIBDJ	AGUAUACUUCAAAGGACAUUUAACUAAAACCC	i-rRF
12S	rRF-33-1QE9BK0NUIBDDJ	AGUAUACUUCAAAGGACAUUUAACUAAAACCCC	i-rRF
12S	rRF-24-SLN6D2JZ0W	GUAUACUUCAAAGGACAUUUAACU	i-rRF
12S	rRF-30-SLN6D2JZBXB1	GUAUACUUCAAAGGACAUUUAACUAAAACC	i-rRF
12S	rRF-31-SLN6D2JZBXB1D	GUAUACUUCAAAGGACAUUUAACUAAAACCC	i-rRF
12S	rRF-33-SLN6D2JZBXB1D3	GUAUACUUCAAAGGACAUUUAACUAAAACCCCU	i-rRF
12S	rRF-23-V5YO1DIXW	UAUACUUCAAAGGACAUUUAACU	i-rRF
12S	rRF-29-V5YO1DIXEO0V	UAUACUUCAAAGGACAUUUAACUAAAACC	i-rRF
12S	rRF-30-V5YO1DIXEOBR	UAUACUUCAAAGGACAUUUAACUAAAACCC	i-rRF
12S	rRF-31-V5YO1DIXEOBRD	UAUACUUCAAAGGACAUUUAACUAAAACCCC	i-rRF
12S	rRF-32-V5YO1DIXEOBR3	UAUACUUCAAAGGACAUUUAACUAAAACCCCU	i-rRF
12S	rRF-22-HI8B6FZO3	AUACUUCAAAGGACAUUUAACU	i-rRF
12S	rRF-28-HI8B6FZO4BV	AUACUUCAAAGGACAUUUAACUAAAACC	i-rRF
12S	rRF-29-HI8B6FZO4BEJ	AUACUUCAAAGGACAUUUAACUAAAACCC	i-rRF
12S	rRF-21-UZ20OQYDE	UACUUCAAAGGACAUUUAACU	i-rRF
12S	rRF-27-UZ20OQYDUBJ	UACUUCAAAGGACAUUUAACUAAAACC	i-rRF
12S	rRF-28-UZ20OQYDUBDJ	UACUUCAAAGGACAUUUAACUAAAACCC	i-rRF
12S	rRF-29-UZ20OQYDUB1J	UACUUCAAAGGACAUUUAACUAAAACCCC	i-rRF
12S	rRF-30-UZ20OQYDUBK7	UACUUCAAAGGACAUUUAACUAAAACCCCU	i-rRF
12S	rRF-20-E9BK0NUI	ACUUCAAAGGACAUUUAACU	i-rRF
12S	rRF-26-E9BK0NUIBDD	ACUUCAAAGGACAUUUAACUAAAACC	i-rRF
12S	rRF-27-E9BK0NUIBDJ	ACUUCAAAGGACAUUUAACUAAAACCC	i-rRF
12S	rRF-28-E9BK0NUIBDDJ	ACUUCAAAGGACAUUUAACUAAAACCCC	i-rRF
12S	rRF-29-E9BK0NUIBD13	ACUUCAAAGGACAUUUAACUAAAACCCCU	i-rRF
12S	rRF-19-N6D2JZ0W	CUUCAAAGGACAUUUAACU	i-rRF
12S	rRF-25-N6D2JZBXB1	CUUCAAAGGACAUUUAACUAAAACC	i-rRF
12S	rRF-26-N6D2JZBXB1D	CUUCAAAGGACAUUUAACUAAAACCC	i-rRF
12S	rRF-28-N6D2JZBXB1D3	CUUCAAAGGACAUUUAACUAAAACCCCU	i-rRF
12S	rRF-18-YO1DIXW	UUCAAAGGACAUUUAACU	i-rRF
12S	rRF-24-YO1DIXEO0V	UUCAAAGGACAUUUAACUAAAACC	i-rRF
12S	rRF-25-YO1DIXEOBR	UUCAAAGGACAUUUAACUAAAACCC	i-rRF
12S	rRF-26-YO1DIXEOBRD	UUCAAAGGACAUUUAACUAAAACCCC	i-rRF
12S	rRF-27-YO1DIXEOBR3	UUCAAAGGACAUUUAACUAAAACCCCU	i-rRF
12S	rRF-23-8B6FZO4BV	UCAAAGGACAUUUAACUAAAACC	i-rRF
12S	rRF-24-8B6FZO4BEJ	UCAAAGGACAUUUAACUAAAACCC	i-rRF
12S	rRF-25-8B6FZO4B0R	UCAAAGGACAUUUAACUAAAACCCC	i-rRF
12S	rRF-26-8B6FZO4B0RE	UCAAAGGACAUUUAACUAAAACCCCU	i-rRF
12S	rRF-22-20OQYDUBJ	CAAAGGACAUUUAACUAAAACC	i-rRF
12S	rRF-23-20OQYDUBDJ	CAAAGGACAUUUAACUAAAACCC	i-rRF
12S	rRF-24-20OQYDUB1J	CAAAGGACAUUUAACUAAAACCCC	i-rRF
12S	rRF-25-20OQYDUBK7	CAAAGGACAUUUAACUAAAACCCCU	i-rRF
12S	rRF-30-20OQYDUBK7EF	CAAAGGACAUUUAACUAAAACCCCUACGCA	i-rRF
12S	rRF-21-BK0NUIBDD	AAAGGACAUUUAACUAAAACC	i-rRF
12S	rRF-22-BK0NUIBDJ	AAAGGACAUUUAACUAAAACCC	i-rRF
12S	rRF-23-BK0NUIBDDJ	AAAGGACAUUUAACUAAAACCCC	i-rRF
12S	rRF-24-BK0NUIBD13	AAAGGACAUUUAACUAAAACCCCU	i-rRF
12S	rRF-29-BK0NUIBDKX1U	AAAGGACAUUUAACUAAAACCCCUACGCA	i-rRF
12S	rRF-18-D2JZBX6	AAGGACAUUUAACUAAAA	i-rRF
12S	rRF-20-D2JZBXB1	AAGGACAUUUAACUAAAACC	i-rRF
12S	rRF-21-D2JZBXB1D	AAGGACAUUUAACUAAAACCC	i-rRF
12S	rRF-22-D2JZBXB1J	AAGGACAUUUAACUAAAACCCC	i-rRF
12S	rRF-23-D2JZBXB1D3	AAGGACAUUUAACUAAAACCCCU	i-rRF
12S	rRF-28-D2JZBXB135DU	AAGGACAUUUAACUAAAACCCCUACGCA	i-rRF
12S	rRF-19-1DIXEO0V	AGGACAUUUAACUAAAACC	i-rRF
12S	rRF-20-1DIXEOBR	AGGACAUUUAACUAAAACCC	i-rRF
12S	rRF-21-1DIXEOBRD	AGGACAUUUAACUAAAACCCC	i-rRF
12S	rRF-22-1DIXEOBR3	AGGACAUUUAACUAAAACCCCU	i-rRF
12S	rRF-18-6FZO4BV	GGACAUUUAACUAAAACC	i-rRF
12S	rRF-19-6FZO4BEJ	GGACAUUUAACUAAAACCC	i-rRF
12S	rRF-20-6FZO4B0R	GGACAUUUAACUAAAACCCC	i-rRF
12S	rRF-24-35PNVQFKER	CCUACGCAUUUAUAUAGAGGAGAC	i-rRF
12S	rRF-25-35PNVQFKFF	CCUACGCAUUUAUAUAGAGGAGACA	i-rRF
12S	rRF-29-35PNVQFKFFFD	CCUACGCAUUUAUAUAGAGGAGACAAGUC	i-rRF
12S	rRF-30-35PNVQFKFF1S	CCUACGCAUUUAUAUAGAGGAGACAAGUCG	i-rRF
12S	rRF-31-35PNVQFKFF1SE	CCUACGCAUUUAUAUAGAGGAGACAAGUCGU	i-rRF
12S	rRF-32-35PNVQFKFF1SO	CCUACGCAUUUAUAUAGAGGAGACAAGUCGUA	i-rRF
12S	rRF-33-35PNVQFKFF1S0F	CCUACGCAUUUAUAUAGAGGAGACAAGUCGUAA	i-rRF
12S	rRF-23-4HJZHL52DR	CUACGCAUUUAUAUAGAGGAGAC	i-rRF
12S	rRF-24-4HJZHL52HU	CUACGCAUUUAUAUAGAGGAGACA	i-rRF
12S	rRF-25-4HJZHL52OO	CUACGCAUUUAUAUAGAGGAGACAA	i-rRF
12S	rRF-26-4HJZHL52OO0	CUACGCAUUUAUAUAGAGGAGACAAG	i-rRF
12S	rRF-28-4HJZHL52OO0D	CUACGCAUUUAUAUAGAGGAGACAAGUC	i-rRF
12S	rRF-29-4HJZHL52OO2K	CUACGCAUUUAUAUAGAGGAGACAAGUCG	i-rRF
12S	rRF-30-4HJZHL52OOSW	CUACGCAUUUAUAUAGAGGAGACAAGUCGU	i-rRF
12S	rRF-31-4HJZHL52OOSWB	CUACGCAUUUAUAUAGAGGAGACAAGUCGUA	i-rRF
12S	rRF-33-4HJZHL52OOSWR	CUACGCAUUUAUAUAGAGGAGACAAGUCGUAAC	i-rRF
12S	rRF-22-UVIXVP101	UACGCAUUUAUAUAGAGGAGAC	i-rRF
12S	rRF-23-UVIXVP10U	UACGCAUUUAUAUAGAGGAGACA	i-rRF
12S	rRF-24-UVIXVP10EF	UACGCAUUUAUAUAGAGGAGACAA	i-rRF
12S	rRF-25-UVIXVP1000	UACGCAUUUAUAUAGAGGAGACAAG	i-rRF
12S	rRF-27-UVIXVP10005	UACGCAUUUAUAUAGAGGAGACAAGUC	i-rRF
12S	rRF-28-UVIXVP10000K	UACGCAUUUAUAUAGAGGAGACAAGUCG	i-rRF
12S	rRF-29-UVIXVP1000JN	UACGCAUUUAUAUAGAGGAGACAAGUCGU	i-rRF
12S	rRF-30-UVIXVP1000WL	UACGCAUUUAUAUAGAGGAGACAAGUCGUA	i-rRF
12S	rRF-32-UVIXVP1000WL1	UACGCAUUUAUAUAGAGGAGACAAGUCGUAAC	i-rRF
12S	rRF-33-UVIXVP1000WLU	UACGCAUUUAUAUAGAGGAGACAAGUCGUAACA	i-rRF
12S	rRF-21-EFZQH262D	ACGCAUUUAUAUAGAGGAGAC	i-rRF
12S	rRF-22-EFZQH2622	ACGCAUUUAUAUAGAGGAGACA	i-rRF
12S	rRF-23-EFZQH262DF	ACGCAUUUAUAUAGAGGAGACAA	i-rRF
12S	rRF-26-EFZQH26223D	ACGCAUUUAUAUAGAGGAGACAAGUC	i-rRF
12S	rRF-29-EFZQH26223HB	ACGCAUUUAUAUAGAGGAGACAAGUCGUA	i-rRF
12S	rRF-31-EFZQH26223MOD	ACGCAUUUAUAUAGAGGAGACAAGUCGUAAC	i-rRF
12S	rRF-32-EFZQH26223MO2	ACGCAUUUAUAUAGAGGAGACAAGUCGUAACA	i-rRF
12S	rRF-20-LQYLV05D	CGCAUUUAUAUAGAGGAGAC	i-rRF
12S	rRF-21-LQYLV05DB	CGCAUUUAUAUAGAGGAGACA	i-rRF
12S	rRF-25-LQYLV05DDM	CGCAUUUAUAUAGAGGAGACAAGUC	i-rRF
12S	rRF-28-LQYLV05DDM0B	CGCAUUUAUAUAGAGGAGACAAGUCGUA	i-rRF
12S	rRF-30-LQYLV05DDMSD	CGCAUUUAUAUAGAGGAGACAAGUCGUAAC	i-rRF
12S	rRF-31-LQYLV05DDMSDB	CGCAUUUAUAUAGAGGAGACAAGUCGUAACA	i-rRF
12S	rRF-32-LQYLV05DDMSDI	CGCAUUUAUAUAGAGGAGACAAGUCGUAACAU	i-rRF
12S	rRF-33-LQYLV05DDMSDD0	CGCAUUUAUAUAGAGGAGACAAGUCGUAACAUG	i-rRF
12S	rRF-19-PNVQFKER	GCAUUUAUAUAGAGGAGAC	i-rRF
12S	rRF-20-PNVQFKFF	GCAUUUAUAUAGAGGAGACA	i-rRF
12S	rRF-24-PNVQFKFFFD	GCAUUUAUAUAGAGGAGACAAGUC	i-rRF
12S	rRF-29-PNVQFKFF1S2R	GCAUUUAUAUAGAGGAGACAAGUCGUAAC	i-rRF
12S	rRF-30-PNVQFKFF1SUF	GCAUUUAUAUAGAGGAGACAAGUCGUAACA	i-rRF
12S	rRF-32-PNVQFKFF1SUFP	GCAUUUAUAUAGAGGAGACAAGUCGUAACAUG	i-rRF
12S	rRF-18-JZHL52DR	CAUUUAUAUAGAGGAGAC	i-rRF
12S	rRF-19-JZHL52HU	CAUUUAUAUAGAGGAGACA	i-rRF
12S	rRF-23-JZHL52OO0D	CAUUUAUAUAGAGGAGACAAGUC	i-rRF
12S	rRF-26-JZHL52OOSWB	CAUUUAUAUAGAGGAGACAAGUCGUA	i-rRF
12S	rRF-28-JZHL52OOSWR	CAUUUAUAUAGAGGAGACAAGUCGUAAC	i-rRF
12S	rRF-29-JZHL52OOSW0U	CAUUUAUAUAGAGGAGACAAGUCGUAACA	i-rRF
12S	rRF-30-JZHL52OOSWBQ	CAUUUAUAUAGAGGAGACAAGUCGUAACAU	i-rRF
12S	rRF-31-JZHL52OOSWBQ0	CAUUUAUAUAGAGGAGACAAGUCGUAACAUG	i-rRF
12S	rRF-22-IXVP10005	AUUUAUAUAGAGGAGACAAGUC	i-rRF
12S	rRF-27-IXVP1000WL1	AUUUAUAUAGAGGAGACAAGUCGUAAC	i-rRF
12S	rRF-28-IXVP1000WLU	AUUUAUAUAGAGGAGACAAGUCGUAACA	i-rRF
12S	rRF-30-IXVP1000WL04	AUUUAUAUAGAGGAGACAAGUCGUAACAUG	i-rRF
12S	rRF-21-ZQH26223D	UUUAUAUAGAGGAGACAAGUC	i-rRF
12S	rRF-24-ZQH26223HB	UUUAUAUAGAGGAGACAAGUCGUA	i-rRF
12S	rRF-25-ZQH26223MO	UUUAUAUAGAGGAGACAAGUCGUAA	i-rRF
12S	rRF-26-ZQH26223MOD	UUUAUAUAGAGGAGACAAGUCGUAAC	i-rRF
12S	rRF-27-ZQH26223MO2	UUUAUAUAGAGGAGACAAGUCGUAACA	i-rRF
12S	rRF-28-ZQH26223MODI	UUUAUAUAGAGGAGACAAGUCGUAACAU	i-rRF
12S	rRF-29-ZQH26223MO10	UUUAUAUAGAGGAGACAAGUCGUAACAUG	i-rRF
12S	rRF-31-ZQH26223MOJ8E	UUUAUAUAGAGGAGACAAGUCGUAACAUGGU	i-rRF
12S	rRF-32-ZQH26223MOJ8O	UUUAUAUAGAGGAGACAAGUCGUAACAUGGUA	i-rRF
12S	rRF-20-YLV05DDM	UUAUAUAGAGGAGACAAGUC	i-rRF
12S	rRF-25-YLV05DDMSD	UUAUAUAGAGGAGACAAGUCGUAAC	i-rRF
12S	rRF-26-YLV05DDMSDB	UUAUAUAGAGGAGACAAGUCGUAACA	i-rRF
12S	rRF-28-YLV05DDMSDD0	UUAUAUAGAGGAGACAAGUCGUAACAUG	i-rRF
12S	rRF-19-VQFKFFFD	UAUAUAGAGGAGACAAGUC	i-rRF
12S	rRF-22-VQFKFF1SO	UAUAUAGAGGAGACAAGUCGUA	i-rRF
12S	rRF-24-VQFKFF1S2R	UAUAUAGAGGAGACAAGUCGUAAC	i-rRF
12S	rRF-25-VQFKFF1SUF	UAUAUAGAGGAGACAAGUCGUAACA	i-rRF
12S	rRF-27-VQFKFF1SUFP	UAUAUAGAGGAGACAAGUCGUAACAUG	i-rRF
12S	rRF-18-HL52OO0D	AUAUAGAGGAGACAAGUC	i-rRF
12S	rRF-21-HL52OOSWB	AUAUAGAGGAGACAAGUCGUA	i-rRF
12S	rRF-22-HL52OOSWF	AUAUAGAGGAGACAAGUCGUAA	i-rRF
12S	rRF-23-HL52OOSWR	AUAUAGAGGAGACAAGUCGUAAC	i-rRF
12S	rRF-24-HL52OOSW0U	AUAUAGAGGAGACAAGUCGUAACA	i-rRF
12S	rRF-25-HL52OOSWBQ	AUAUAGAGGAGACAAGUCGUAACAU	i-rRF
12S	rRF-26-HL52OOSWBQ0	AUAUAGAGGAGACAAGUCGUAACAUG	i-rRF
12S	rRF-29-HL52OOSWBQ2B	AUAUAGAGGAGACAAGUCGUAACAUGGUA	i-rRF
12S	rRF-33-HL52OOSWBQRO00	AUAUAGAGGAGACAAGUCGUAACAUGGUAAGUG	i-rRF
12S	rRF-20-VP1000WL	UAUAGAGGAGACAAGUCGUA	i-rRF
12S	rRF-22-VP1000WL1	UAUAGAGGAGACAAGUCGUAAC	i-rRF
12S	rRF-23-VP1000WLU	UAUAGAGGAGACAAGUCGUAACA	i-rRF
12S	rRF-24-VP1000WLEI	UAUAGAGGAGACAAGUCGUAACAU	i-rRF
12S	rRF-25-VP1000WL04	UAUAGAGGAGACAAGUCGUAACAUG	i-rRF
12S	rRF-19-H26223HB	AUAGAGGAGACAAGUCGUA	i-rRF
12S	rRF-21-H26223MOD	AUAGAGGAGACAAGUCGUAAC	i-rRF
12S	rRF-22-H26223MO2	AUAGAGGAGACAAGUCGUAACA	i-rRF
12S	rRF-23-H26223MODI	AUAGAGGAGACAAGUCGUAACAU	i-rRF
12S	rRF-24-H26223MO10	AUAGAGGAGACAAGUCGUAACAUG	i-rRF
12S	rRF-18-V05DDM0B	UAGAGGAGACAAGUCGUA	i-rRF
12S	rRF-20-V05DDMSD	UAGAGGAGACAAGUCGUAAC	i-rRF
12S	rRF-21-V05DDMSDB	UAGAGGAGACAAGUCGUAACA	i-rRF
12S	rRF-23-V05DDMSDD0	UAGAGGAGACAAGUCGUAACAUG	i-rRF
12S	rRF-33-V05DDMSDI3D401	UAGAGGAGACAAGUCGUAACAUGGUAAGUGUAC	i-rRF
12S	rRF-19-FKFF1S2R	AGAGGAGACAAGUCGUAAC	i-rRF
12S	rRF-20-FKFF1SUF	AGAGGAGACAAGUCGUAACA	i-rRF
12S	rRF-22-FKFF1SUFP	AGAGGAGACAAGUCGUAACAUG	i-rRF
12S	rRF-32-FKFF1SUF9L1W1	AGAGGAGACAAGUCGUAACAUGGUAAGUGUAC	i-rRF
12S	rRF-18-52OOSWR	GAGGAGACAAGUCGUAAC	i-rRF
12S	rRF-19-52OOSW0U	GAGGAGACAAGUCGUAACA	i-rRF
12S	rRF-21-52OOSWBQ0	GAGGAGACAAGUCGUAACAUG	i-rRF
12S	rRF-31-52OOSWBQRO7LD	GAGGAGACAAGUCGUAACAUGGUAAGUGUAC	i-rRF
12S	rRF-18-1000WLU	AGGAGACAAGUCGUAACA	i-rRF
12S	rRF-33-WL04S0959B1VW	UCGUAACAUGGUAAGUGUACUGGAAAGUGCACU	i-rRF
12S	rRF-32-MOJ8U3SI6B7F3	CGUAACAUGGUAAGUGUACUGGAAAGUGCACU	i-rRF
12S	rRF-33-04S0959B1VEYDR	ACAUGGUAAGUGUACUGGAAAGUGCACUUGGAC	i-rRF
12S	rRF-32-J8U3SI6B7FN81	CAUGGUAAGUGUACUGGAAAGUGCACUUGGAC	i-rRF
12S	rRF-33-J8U3SI6B7FN88	CAUGGUAAGUGUACUGGAAAGUGCACUUGGACG	i-rRF
12S	rRF-31-I3D4UYO0X5Z2D	AUGGUAAGUGUACUGGAAAGUGCACUUGGAC	i-rRF
12S	rRF-32-I3D4UYO0X5Z2K	AUGGUAAGUGUACUGGAAAGUGCACUUGGACG	i-rRF
12S	rRF-30-9L1WE8B3PI9D	UGGUAAGUGUACUGGAAAGUGCACUUGGAC	i-rRF
12S	rRF-31-9L1WE8B3PI9D0	UGGUAAGUGUACUGGAAAGUGCACUUGGACG	i-rRF
12S	rRF-29-RO7LN2D42ZIR	GGUAAGUGUACUGGAAAGUGCACUUGGAC	i-rRF
12S	rRF-30-RO7LN2D42Z6H	GGUAAGUGUACUGGAAAGUGCACUUGGACG	i-rRF
12S	rRF-29-S0959B1VEYH8	GUAAGUGUACUGGAAAGUGCACUUGGACG	i-rRF
12S	rRF-23-959B1VEYDR	UGUACUGGAAAGUGCACUUGGAC	i-rRF
12S	rRF-21-UYO0X5Z2D	UACUGGAAAGUGCACUUGGAC	i-rRF
12S	rRF-22-UYO0X5Z2K	UACUGGAAAGUGCACUUGGACG	i-rRF
12S	rRF-24-UYO0X5Z216	UACUGGAAAGUGCACUUGGACGAA	i-rRF
12S	rRF-25-UYO0X5Z2LD	UACUGGAAAGUGCACUUGGACGAAC	i-rRF
12S	rRF-20-E8B3PI9D	ACUGGAAAGUGCACUUGGAC	i-rRF
12S	rRF-21-E8B3PI9D0	ACUGGAAAGUGCACUUGGACG	i-rRF
12S	rRF-24-E8B3PI9DHR	ACUGGAAAGUGCACUUGGACGAAC	i-rRF
12S	rRF-19-N2D42ZIR	CUGGAAAGUGCACUUGGAC	i-rRF
12S	rRF-20-N2D42Z6H	CUGGAAAGUGCACUUGGACG	i-rRF
12S	rRF-23-N2D42Z6HR	CUGGAAAGUGCACUUGGACGAAC	i-rRF
12S	rRF-18-6B7FN88	GGAAAGUGCACUUGGACG	i-rRF
16S	rRF-30-BZBZOS4YFXB7	AACUUAACUUGACCGCUCUGAGCUAAACCU	x-rRF
16S	rRF-29-EXEY0VWUQOE3	ACUUAACUUGACCGCUCUGAGCUAAACCU	x-rRF
16S	rRF-21-X1Q75IB1E	UGACCGCUCUGAGCUAAACCU	x-rRF
16S	rRF-20-QO0XPRB1	GCUAAACCUAGCCCCAAACC	5'-rRF
16S	rRF-21-QO0XPRB1D	GCUAAACCUAGCCCCAAACCC	5'-rRF
16S	rRF-22-QO0XPRB12	GCUAAACCUAGCCCCAAACCCA	5'-rRF
16S	rRF-23-QO0XPRB1D1	GCUAAACCUAGCCCCAAACCCAC	5'-rRF
16S	rRF-24-QO0XPRB1FW	GCUAAACCUAGCCCCAAACCCACU	5'-rRF
16S	rRF-25-QO0XPRB129	GCUAAACCUAGCCCCAAACCCACUC	5'-rRF
16S	rRF-26-QO0XPRB129D	GCUAAACCUAGCCCCAAACCCACUCC	5'-rRF
16S	rRF-27-QO0XPRB1292	GCUAAACCUAGCCCCAAACCCACUCCA	5'-rRF
16S	rRF-28-QO0XPRB129D1	GCUAAACCUAGCCCCAAACCCACUCCAC	5'-rRF
16S	rRF-29-QO0XPRB129FV	GCUAAACCUAGCCCCAAACCCACUCCACC	5'-rRF
16S	rRF-30-QO0XPRB12927	GCUAAACCUAGCCCCAAACCCACUCCACCU	5'-rRF
16S	rRF-31-QO0XPRB12927E	GCUAAACCUAGCCCCAAACCCACUCCACCUU	5'-rRF
16S	rRF-32-QO0XPRB12927O	GCUAAACCUAGCCCCAAACCCACUCCACCUUA	5'-rRF
16S	rRF-33-QO0XPRB1292701	GCUAAACCUAGCCCCAAACCCACUCCACCUUAC	5'-rRF
16S	rRF-26-B1V1KBK585D	AAACCUAGCCCCAAACCCACUCCACC	i-rRF
16S	rRF-31-B1V1KBK585N5E	AAACCUAGCCCCAAACCCACUCCACCUUACU	i-rRF
16S	rRF-33-B7FR2DKIK1YIV	AACCUAGCCCCAAACCCACUCCACCUUACUACC	i-rRF
16S	rRF-33-0XPRB12927UXD2	ACCUAGCCCCAAACCCACUCCACCUUACUACCA	i-rRF
16S	rRF-31-3PK6BRER0ZE5D	CCUAGCCCCAAACCCACUCCACCUUACUACC	i-rRF
16S	rRF-21-V1KBK585D	UAGCCCCAAACCCACUCCACC	i-rRF
16S	rRF-22-V1KBK5853	UAGCCCCAAACCCACUCCACCU	i-rRF
16S	rRF-26-V1KBK585N5E	UAGCCCCAAACCCACUCCACCUUACU	i-rRF
16S	rRF-29-V1KBK585N52V	UAGCCCCAAACCCACUCCACCUUACUACC	i-rRF
16S	rRF-30-V1KBK585N5U6	UAGCCCCAAACCCACUCCACCUUACUACCA	i-rRF
16S	rRF-32-V1KBK585N5U6L	UAGCCCCAAACCCACUCCACCUUACUACCAGA	i-rRF
16S	rRF-33-V1KBK585N5U6DR	UAGCCCCAAACCCACUCCACCUUACUACCAGAC	i-rRF
16S	rRF-20-FR2DKIK1	AGCCCCAAACCCACUCCACC	i-rRF
16S	rRF-21-FR2DKIK1E	AGCCCCAAACCCACUCCACCU	i-rRF
16S	rRF-25-FR2DKIK1YI	AGCCCCAAACCCACUCCACCUUACU	i-rRF
16S	rRF-28-FR2DKIK1YIV	AGCCCCAAACCCACUCCACCUUACUACC	i-rRF
16S	rRF-29-FR2DKIK1YIE2	AGCCCCAAACCCACUCCACCUUACUACCA	i-rRF
16S	rRF-32-FR2DKIK1YI0P1	AGCCCCAAACCCACUCCACCUUACUACCAGAC	i-rRF
16S	rRF-33-FR2DKIK1YI0PU	AGCCCCAAACCCACUCCACCUUACUACCAGACA	i-rRF
16S	rRF-24-KBK585N52V	CCAAACCCACUCCACCUUACUACC	i-rRF
16S	rRF-32-KBK585N5U6OOJ	CCAAACCCACUCCACCUUACUACCAGACAACC	i-rRF
16S	rRF-23-2DKIK1YIV	CAAACCCACUCCACCUUACUACC	i-rRF
16S	rRF-24-2DKIK1YIE2	CAAACCCACUCCACCUUACUACCA	i-rRF
16S	rRF-27-2DKIK1YI0P1	CAAACCCACUCCACCUUACUACCAGAC	i-rRF
16S	rRF-31-2DKIK1YI0P0DD	CAAACCCACUCCACCUUACUACCAGACAACC	i-rRF
16S	rRF-32-2DKIK1YI0P0D3	CAAACCCACUCCACCUUACUACCAGACAACCU	i-rRF
16S	rRF-19-B129272W	AAACCCACUCCACCUUACU	i-rRF
16S	rRF-22-B12927UXJ	AAACCCACUCCACCUUACUACC	i-rRF
16S	rRF-23-B12927UXD2	AAACCCACUCCACCUUACUACCA	i-rRF
16S	rRF-25-B12927UXK2	AAACCCACUCCACCUUACUACCAGA	i-rRF
16S	rRF-26-B12927UXK2D	AAACCCACUCCACCUUACUACCAGAC	i-rRF
16S	rRF-27-B12927UXK22	AAACCCACUCCACCUUACUACCAGACA	i-rRF
16S	rRF-29-B12927UXK2FR	AAACCCACUCCACCUUACUACCAGACAAC	i-rRF
16S	rRF-30-B12927UXK221	AAACCCACUCCACCUUACUACCAGACAACC	i-rRF
16S	rRF-31-B12927UXK221E	AAACCCACUCCACCUUACUACCAGACAACCU	i-rRF
16S	rRF-21-BRER0ZE5D	AACCCACUCCACCUUACUACC	i-rRF
16S	rRF-22-BRER0ZE52	AACCCACUCCACCUUACUACCA	i-rRF
16S	rRF-24-BRER0ZE5FX	AACCCACUCCACCUUACUACCAGA	i-rRF
16S	rRF-25-BRER0ZE5JD	AACCCACUCCACCUUACUACCAGAC	i-rRF
16S	rRF-26-BRER0ZE5JDB	AACCCACUCCACCUUACUACCAGACA	i-rRF
16S	rRF-29-BRER0ZE5JD0V	AACCCACUCCACCUUACUACCAGACAACC	i-rRF
16S	rRF-30-BRER0ZE5JDB7	AACCCACUCCACCUUACUACCAGACAACCU	i-rRF
16S	rRF-21-2927UXK2D	CACUCCACCUUACUACCAGAC	i-rRF
16S	rRF-25-2927UXK221	CACUCCACCUUACUACCAGACAACC	i-rRF
16S	rRF-26-2927UXK221E	CACUCCACCUUACUACCAGACAACCU	i-rRF
16S	rRF-31-2927UXK221YJD	CACUCCACCUUACUACCAGACAACCUUAGCC	i-rRF
16S	rRF-32-2927UXK221YJ2	CACUCCACCUUACUACCAGACAACCUUAGCCA	i-rRF
16S	rRF-19-ER0ZE5FX	ACUCCACCUUACUACCAGA	i-rRF
16S	rRF-24-ER0ZE5JD0V	ACUCCACCUUACUACCAGACAACC	i-rRF
16S	rRF-25-ER0ZE5JDB7	ACUCCACCUUACUACCAGACAACCU	i-rRF
16S	rRF-30-ER0ZE5JDB7V1	ACUCCACCUUACUACCAGACAACCUUAGCC	i-rRF
16S	rRF-31-ER0ZE5JDB7V1B	ACUCCACCUUACUACCAGACAACCUUAGCCA	i-rRF
16S	rRF-29-463X41FF0ZEV	CUCCACCUUACUACCAGACAACCUUAGCC	i-rRF
16S	rRF-33-85N5U6OO3XPOV	UCCACCUUACUACCAGACAACCUUAGCCAAACC	i-rRF
16S	rRF-27-K1YI0P0DNPJ	CCACCUUACUACCAGACAACCUUAGCC	i-rRF
16S	rRF-32-K1YI0P0DNPKBJ	CCACCUUACUACCAGACAACCUUAGCCAAACC	i-rRF
16S	rRF-20-27UXK221	CACCUUACUACCAGACAACC	i-rRF
16S	rRF-26-27UXK221YJD	CACCUUACUACCAGACAACCUUAGCC	i-rRF
16S	rRF-31-27UXK221YJ2DD	CACCUUACUACCAGACAACCUUAGCCAAACC	i-rRF
16S	rRF-32-27UXK221YJ2D2	CACCUUACUACCAGACAACCUUAGCCAAACCA	i-rRF
16S	rRF-33-27UXK221YJ2DDI	CACCUUACUACCAGACAACCUUAGCCAAACCAU	i-rRF
16S	rRF-19-0ZE5JD0V	ACCUUACUACCAGACAACC	i-rRF
16S	rRF-25-0ZE5JDB7V1	ACCUUACUACCAGACAACCUUAGCC	i-rRF
16S	rRF-30-0ZE5JDB7V1B1	ACCUUACUACCAGACAACCUUAGCCAAACC	i-rRF
16S	rRF-31-0ZE5JDB7V1B1B	ACCUUACUACCAGACAACCUUAGCCAAACCA	i-rRF
16S	rRF-32-0ZE5JDB7V1B1I	ACCUUACUACCAGACAACCUUAGCCAAACCAU	i-rRF
16S	rRF-24-3X41FF0ZEV	CCUUACUACCAGACAACCUUAGCC	i-rRF
16S	rRF-29-3X41FF0ZF60V	CCUUACUACCAGACAACCUUAGCCAAACC	i-rRF
16S	rRF-23-N5U6OO3XDV	CUUACUACCAGACAACCUUAGCC	i-rRF
16S	rRF-28-N5U6OO3XPOV	CUUACUACCAGACAACCUUAGCCAAACC	i-rRF
16S	rRF-22-YI0P0DNPJ	UUACUACCAGACAACCUUAGCC	i-rRF
16S	rRF-23-YI0P0DNPD2	UUACUACCAGACAACCUUAGCCA	i-rRF
16S	rRF-27-YI0P0DNPKBJ	UUACUACCAGACAACCUUAGCCAAACC	i-rRF
16S	rRF-28-YI0P0DNPKBD2	UUACUACCAGACAACCUUAGCCAAACCA	i-rRF
16S	rRF-29-YI0P0DNPKB1I	UUACUACCAGACAACCUUAGCCAAACCAU	i-rRF
16S	rRF-21-UXK221YJD	UACUACCAGACAACCUUAGCC	i-rRF
16S	rRF-26-UXK221YJ2DD	UACUACCAGACAACCUUAGCCAAACC	i-rRF
16S	rRF-33-UXK221YJ2DJZV	UACUACCAGACAACCUUAGCCAAACCAUUUACC	i-rRF
16S	rRF-20-E5JDB7V1	ACUACCAGACAACCUUAGCC	i-rRF
16S	rRF-25-E5JDB7V1B1	ACUACCAGACAACCUUAGCCAAACC	i-rRF
16S	rRF-32-E5JDB7V1B1IXJ	ACUACCAGACAACCUUAGCCAAACCAUUUACC	i-rRF
16S	rRF-33-E5JDB7V1B1IXDJ	ACUACCAGACAACCUUAGCCAAACCAUUUACCC	i-rRF
16S	rRF-19-41FF0ZEV	CUACCAGACAACCUUAGCC	i-rRF
16S	rRF-24-41FF0ZF60V	CUACCAGACAACCUUAGCCAAACC	i-rRF
16S	rRF-31-41FF0ZF6B6Z5D	CUACCAGACAACCUUAGCCAAACCAUUUACC	i-rRF
16S	rRF-32-41FF0ZF6B6Z5J	CUACCAGACAACCUUAGCCAAACCAUUUACCC	i-rRF
16S	rRF-33-41FF0ZF6B6Z5D2	CUACCAGACAACCUUAGCCAAACCAUUUACCCA	i-rRF
16S	rRF-32-U6OO3XPO0QY12	UACCAGACAACCUUAGCCAAACCAUUUACCCA	i-rRF
16S	rRF-22-0P0DNPKBJ	ACCAGACAACCUUAGCCAAACC	i-rRF
16S	rRF-30-0P0DNPKBKNUR	ACCAGACAACCUUAGCCAAACCAUUUACCC	i-rRF
16S	rRF-31-0P0DNPKBKNURB	ACCAGACAACCUUAGCCAAACCAUUUACCCA	i-rRF
16S	rRF-20-JDB7V1B1	CAGACAACCUUAGCCAAACC	i-rRF
16S	rRF-27-JDB7V1B1IXJ	CAGACAACCUUAGCCAAACCAUUUACC	i-rRF
16S	rRF-28-JDB7V1B1IXDJ	CAGACAACCUUAGCCAAACCAUUUACCC	i-rRF
16S	rRF-29-JDB7V1B1IX12	CAGACAACCUUAGCCAAACCAUUUACCCA	i-rRF
16S	rRF-19-FF0ZF60V	AGACAACCUUAGCCAAACC	i-rRF
16S	rRF-26-FF0ZF6B6Z5D	AGACAACCUUAGCCAAACCAUUUACC	i-rRF
16S	rRF-27-FF0ZF6B6Z5J	AGACAACCUUAGCCAAACCAUUUACCC	i-rRF
16S	rRF-28-FF0ZF6B6Z5D2	AGACAACCUUAGCCAAACCAUUUACCCA	i-rRF
16S	rRF-25-OO3XPO0QY1	GACAACCUUAGCCAAACCAUUUACC	i-rRF
16S	rRF-26-OO3XPO0QY1D	GACAACCUUAGCCAAACCAUUUACCC	i-rRF
16S	rRF-27-OO3XPO0QY12	GACAACCUUAGCCAAACCAUUUACCCA	i-rRF
16S	rRF-22-B7V1B1IXJ	AACCUUAGCCAAACCAUUUACC	i-rRF
16S	rRF-23-B7V1B1IXDJ	AACCUUAGCCAAACCAUUUACCC	i-rRF
16S	rRF-24-B7V1B1IX12	AACCUUAGCCAAACCAUUUACCCA	i-rRF
16S	rRF-22-0ZF6B6Z5J	ACCUUAGCCAAACCAUUUACCC	i-rRF
16S	rRF-23-0ZF6B6Z5D2	ACCUUAGCCAAACCAUUUACCCA	i-rRF
16S	rRF-19-YJ2DJZEJ	UUAGCCAAACCAUUUACCC	i-rRF
16S	rRF-20-YJ2DJZ06	UUAGCCAAACCAUUUACCCA	i-rRF
16S	rRF-19-V1B1IX12	UAGCCAAACCAUUUACCCA	i-rRF
16S	rRF-31-IXKOHBSL6UVBB	AUUUACCCAAAUAAAGUAUAGGCGAUAGAAA	i-rRF
16S	rRF-33-IXKOHBSL6UVBDE	AUUUACCCAAAUAAAGUAUAGGCGAUAGAAAUU	i-rRF
16S	rRF-32-Z5KBU0VPQEFBQ	UUUACCCAAAUAAAGUAUAGGCGAUAGAAAUU	i-rRF
16S	rRF-31-Y12EB3HKLLOEE	UUACCCAAAUAAAGUAUAGGCGAUAGAAAUU	i-rRF
16S	rRF-32-KOHBSL6UVBIUF	CCCAAAUAAAGUAUAGGCGAUAGAAAUUGAAA	i-rRF
16S	rRF-33-KOHBSL6UVBIUR	CCCAAAUAAAGUAUAGGCGAUAGAAAUUGAAAC	i-rRF
16S	rRF-31-KBU0VPQEFBZBB	CCAAAUAAAGUAUAGGCGAUAGAAAUUGAAA	i-rRF
16S	rRF-32-KBU0VPQEFBZB1	CCAAAUAAAGUAUAGGCGAUAGAAAUUGAAAC	i-rRF
16S	rRF-33-KBU0VPQEFBZBV	CCAAAUAAAGUAUAGGCGAUAGAAAUUGAAACC	i-rRF
16S	rRF-26-2EB3HKLLOEE	CAAAUAAAGUAUAGGCGAUAGAAAUU	i-rRF
16S	rRF-30-2EB3HKLLOEXB	CAAAUAAAGUAUAGGCGAUAGAAAUUGAAA	i-rRF
16S	rRF-31-2EB3HKLLOEXBD	CAAAUAAAGUAUAGGCGAUAGAAAUUGAAAC	i-rRF
16S	rRF-32-2EB3HKLLOEXBJ	CAAAUAAAGUAUAGGCGAUAGAAAUUGAAACC	i-rRF
16S	rRF-33-2EB3HKLLOEXBD3	CAAAUAAAGUAUAGGCGAUAGAAAUUGAAACCU	i-rRF
16S	rRF-19-BLDLVJIB	AAAUAAAGUAUAGGCGAUA	i-rRF
16S	rRF-20-BLDLVJ5P	AAAUAAAGUAUAGGCGAUAG	i-rRF
16S	rRF-22-BLDLVJ5PF	AAAUAAAGUAUAGGCGAUAGAA	i-rRF
16S	rRF-24-BLDLVJ5P07	AAAUAAAGUAUAGGCGAUAGAAAU	i-rRF
16S	rRF-25-BLDLVJ5PBN	AAAUAAAGUAUAGGCGAUAGAAAUU	i-rRF
16S	rRF-26-BLDLVJ5PBN0	AAAUAAAGUAUAGGCGAUAGAAAUUG	i-rRF
16S	rRF-29-BLDLVJ5PBNH6	AAAUAAAGUAUAGGCGAUAGAAAUUGAAA	i-rRF
16S	rRF-30-BLDLVJ5PBNOD	AAAUAAAGUAUAGGCGAUAGAAAUUGAAAC	i-rRF
16S	rRF-31-BLDLVJ5PBNODD	AAAUAAAGUAUAGGCGAUAGAAAUUGAAACC	i-rRF
16S	rRF-32-BLDLVJ5PBNOD3	AAAUAAAGUAUAGGCGAUAGAAAUUGAAACCU	i-rRF
16S	rRF-19-DO1Q1HFH	AAUAAAGUAUAGGCGAUAG	i-rRF
16S	rRF-21-DO1Q1HH2B	AAUAAAGUAUAGGCGAUAGAA	i-rRF
16S	rRF-23-DO1Q1HH27	AAUAAAGUAUAGGCGAUAGAAAU	i-rRF
16S	rRF-24-DO1Q1HH2EE	AAUAAAGUAUAGGCGAUAGAAAUU	i-rRF
16S	rRF-25-DO1Q1HH2DY	AAUAAAGUAUAGGCGAUAGAAAUUG	i-rRF
16S	rRF-29-DO1Q1HH2DY0R	AAUAAAGUAUAGGCGAUAGAAAUUGAAAC	i-rRF
16S	rRF-30-DO1Q1HH2DYB1	AAUAAAGUAUAGGCGAUAGAAAUUGAAACC	i-rRF
16S	rRF-31-DO1Q1HH2DYB1E	AAUAAAGUAUAGGCGAUAGAAAUUGAAACCU	i-rRF
16S	rRF-23-HBSL6UVBDE	AUAAAGUAUAGGCGAUAGAAAUU	i-rRF
16S	rRF-29-HBSL6UVBIU0V	AUAAAGUAUAGGCGAUAGAAAUUGAAACC	i-rRF
16S	rRF-30-HBSL6UVBIUB7	AUAAAGUAUAGGCGAUAGAAAUUGAAACCU	i-rRF
16S	rRF-22-U0VPQEFBQ	UAAAGUAUAGGCGAUAGAAAUU	i-rRF
16S	rRF-28-U0VPQEFBZBV	UAAAGUAUAGGCGAUAGAAAUUGAAACC	i-rRF
16S	rRF-29-U0VPQEFBZBE3	UAAAGUAUAGGCGAUAGAAAUUGAAACCU	i-rRF
16S	rRF-21-B3HKLLOEE	AAAGUAUAGGCGAUAGAAAUU	i-rRF
16S	rRF-22-B3HKLLOEP	AAAGUAUAGGCGAUAGAAAUUG	i-rRF
16S	rRF-25-B3HKLLOEXB	AAAGUAUAGGCGAUAGAAAUUGAAA	i-rRF
16S	rRF-26-B3HKLLOEXBD	AAAGUAUAGGCGAUAGAAAUUGAAAC	i-rRF
16S	rRF-27-B3HKLLOEXBJ	AAAGUAUAGGCGAUAGAAAUUGAAACC	i-rRF
16S	rRF-28-B3HKLLOEXBD3	AAAGUAUAGGCGAUAGAAAUUGAAACCU	i-rRF
16S	rRF-31-B3HKLLOEXB38D	AAAGUAUAGGCGAUAGAAAUUGAAACCUGGC	i-rRF
16S	rRF-33-B3HKLLOEXB38DM	AAAGUAUAGGCGAUAGAAAUUGAAACCUGGCGC	i-rRF
16S	rRF-20-DLVJ5PBN	AAGUAUAGGCGAUAGAAAUU	i-rRF
16S	rRF-21-DLVJ5PBN0	AAGUAUAGGCGAUAGAAAUUG	i-rRF
16S	rRF-23-DLVJ5PBND6	AAGUAUAGGCGAUAGAAAUUGAA	i-rRF
16S	rRF-24-DLVJ5PBNH6	AAGUAUAGGCGAUAGAAAUUGAAA	i-rRF
16S	rRF-25-DLVJ5PBNOD	AAGUAUAGGCGAUAGAAAUUGAAAC	i-rRF
16S	rRF-26-DLVJ5PBNODD	AAGUAUAGGCGAUAGAAAUUGAAACC	i-rRF
16S	rRF-27-DLVJ5PBNOD3	AAGUAUAGGCGAUAGAAAUUGAAACCU	i-rRF
16S	rRF-30-DLVJ5PBNODNJ	AAGUAUAGGCGAUAGAAAUUGAAACCUGGC	i-rRF
16S	rRF-32-DLVJ5PBNODNJM	AAGUAUAGGCGAUAGAAAUUGAAACCUGGCGC	i-rRF
16S	rRF-33-DLVJ5PBNODNJDU	AAGUAUAGGCGAUAGAAAUUGAAACCUGGCGCA	i-rRF
16S	rRF-23-1Q1HH2DY6	AGUAUAGGCGAUAGAAAUUGAAA	i-rRF
16S	rRF-24-1Q1HH2DY0R	AGUAUAGGCGAUAGAAAUUGAAAC	i-rRF
16S	rRF-25-1Q1HH2DYB1	AGUAUAGGCGAUAGAAAUUGAAACC	i-rRF
16S	rRF-26-1Q1HH2DYB1E	AGUAUAGGCGAUAGAAAUUGAAACCU	i-rRF
16S	rRF-29-1Q1HH2DYB1J9	AGUAUAGGCGAUAGAAAUUGAAACCUGGC	i-rRF
16S	rRF-31-1Q1HH2DYB19HD	AGUAUAGGCGAUAGAAAUUGAAACCUGGCGC	i-rRF
16S	rRF-32-1Q1HH2DYB19H2	AGUAUAGGCGAUAGAAAUUGAAACCUGGCGCA	i-rRF
16S	rRF-23-SL6UVBIUR	GUAUAGGCGAUAGAAAUUGAAAC	i-rRF
16S	rRF-24-SL6UVBIU0V	GUAUAGGCGAUAGAAAUUGAAACC	i-rRF
16S	rRF-25-SL6UVBIUB7	GUAUAGGCGAUAGAAAUUGAAACCU	i-rRF
16S	rRF-30-SL6UVBIUB76V	GUAUAGGCGAUAGAAAUUGAAACCUGGCGC	i-rRF
16S	rRF-31-SL6UVBIUB76VB	GUAUAGGCGAUAGAAAUUGAAACCUGGCGCA	i-rRF
16S	rRF-22-VPQEFBZB1	UAUAGGCGAUAGAAAUUGAAAC	i-rRF
16S	rRF-23-VPQEFBZBV	UAUAGGCGAUAGAAAUUGAAACC	i-rRF
16S	rRF-24-VPQEFBZBE3	UAUAGGCGAUAGAAAUUGAAACCU	i-rRF
16S	rRF-28-VPQEFBZB0YD8	UAUAGGCGAUAGAAAUUGAAACCUGGCG	i-rRF
16S	rRF-29-VPQEFBZB0YIM	UAUAGGCGAUAGAAAUUGAAACCUGGCGC	i-rRF
16S	rRF-30-VPQEFBZB0YQF	UAUAGGCGAUAGAAAUUGAAACCUGGCGCA	i-rRF
16S	rRF-33-VPQEFBZB0YQFDB	UAUAGGCGAUAGAAAUUGAAACCUGGCGCAAUA	i-rRF
16S	rRF-19-HKLLOEJ6	AUAGGCGAUAGAAAUUGAA	i-rRF
16S	rRF-20-HKLLOEXB	AUAGGCGAUAGAAAUUGAAA	i-rRF
16S	rRF-21-HKLLOEXBD	AUAGGCGAUAGAAAUUGAAAC	i-rRF
16S	rRF-22-HKLLOEXBJ	AUAGGCGAUAGAAAUUGAAACC	i-rRF
16S	rRF-23-HKLLOEXBD3	AUAGGCGAUAGAAAUUGAAACCU	i-rRF
16S	rRF-28-HKLLOEXB38DM	AUAGGCGAUAGAAAUUGAAACCUGGCGC	i-rRF
16S	rRF-29-HKLLOEXB381U	AUAGGCGAUAGAAAUUGAAACCUGGCGCA	i-rRF
16S	rRF-31-HKLLOEXB38LOE	AUAGGCGAUAGAAAUUGAAACCUGGCGCAAU	i-rRF
16S	rRF-32-HKLLOEXB38LOO	AUAGGCGAUAGAAAUUGAAACCUGGCGCAAUA	i-rRF
16S	rRF-19-VJ5PBNH6	UAGGCGAUAGAAAUUGAAA	i-rRF
16S	rRF-20-VJ5PBNOD	UAGGCGAUAGAAAUUGAAAC	i-rRF
16S	rRF-21-VJ5PBNODD	UAGGCGAUAGAAAUUGAAACC	i-rRF
16S	rRF-22-VJ5PBNOD3	UAGGCGAUAGAAAUUGAAACCU	i-rRF
16S	rRF-25-VJ5PBNODNJ	UAGGCGAUAGAAAUUGAAACCUGGC	i-rRF
16S	rRF-26-VJ5PBNODNJ0	UAGGCGAUAGAAAUUGAAACCUGGCG	i-rRF
16S	rRF-27-VJ5PBNODNJM	UAGGCGAUAGAAAUUGAAACCUGGCGC	i-rRF
16S	rRF-28-VJ5PBNODNJDU	UAGGCGAUAGAAAUUGAAACCUGGCGCA	i-rRF
16S	rRF-29-VJ5PBNODNJIF	UAGGCGAUAGAAAUUGAAACCUGGCGCAA	i-rRF
16S	rRF-30-VJ5PBNODNJPE	UAGGCGAUAGAAAUUGAAACCUGGCGCAAU	i-rRF
16S	rRF-31-VJ5PBNODNJPEB	UAGGCGAUAGAAAUUGAAACCUGGCGCAAUA	i-rRF
16S	rRF-32-VJ5PBNODNJPEH	UAGGCGAUAGAAAUUGAAACCUGGCGCAAUAG	i-rRF
16S	rRF-33-VJ5PBNODNJPEX	UAGGCGAUAGAAAUUGAAACCUGGCGCAAUAGA	i-rRF
16S	rRF-19-1HH2DY0R	AGGCGAUAGAAAUUGAAAC	i-rRF
16S	rRF-20-1HH2DYB1	AGGCGAUAGAAAUUGAAACC	i-rRF
16S	rRF-21-1HH2DYB1E	AGGCGAUAGAAAUUGAAACCU	i-rRF
16S	rRF-25-1HH2DYB19H	AGGCGAUAGAAAUUGAAACCUGGCG	i-rRF
16S	rRF-26-1HH2DYB19HD	AGGCGAUAGAAAUUGAAACCUGGCGC	i-rRF
16S	rRF-27-1HH2DYB19H2	AGGCGAUAGAAAUUGAAACCUGGCGCA	i-rRF
16S	rRF-28-1HH2DYB19HDF	AGGCGAUAGAAAUUGAAACCUGGCGCAA	i-rRF
16S	rRF-29-1HH2DYB19HF7	AGGCGAUAGAAAUUGAAACCUGGCGCAAU	i-rRF
16S	rRF-30-1HH2DYB19H2L	AGGCGAUAGAAAUUGAAACCUGGCGCAAUA	i-rRF
16S	rRF-31-1HH2DYB19H2L0	AGGCGAUAGAAAUUGAAACCUGGCGCAAUAG	i-rRF
16S	rRF-32-1HH2DYB19H2LL	AGGCGAUAGAAAUUGAAACCUGGCGCAAUAGA	i-rRF
16S	rRF-33-1HH2DYB19H2LD7	AGGCGAUAGAAAUUGAAACCUGGCGCAAUAGAU	i-rRF
16S	rRF-19-6UVBIU0V	GGCGAUAGAAAUUGAAACC	i-rRF
16S	rRF-20-6UVBIUB7	GGCGAUAGAAAUUGAAACCU	i-rRF
16S	rRF-25-6UVBIUB76V	GGCGAUAGAAAUUGAAACCUGGCGC	i-rRF
16S	rRF-26-6UVBIUB76VB	GGCGAUAGAAAUUGAAACCUGGCGCA	i-rRF
16S	rRF-19-QEFBZBE3	GCGAUAGAAAUUGAAACCU	i-rRF
16S	rRF-22-QEFBZB0YM	GCGAUAGAAAUUGAAACCUGGC	i-rRF
16S	rRF-23-QEFBZB0YD8	GCGAUAGAAAUUGAAACCUGGCG	i-rRF
16S	rRF-24-QEFBZB0YIM	GCGAUAGAAAUUGAAACCUGGCGC	i-rRF
16S	rRF-25-QEFBZB0YQF	GCGAUAGAAAUUGAAACCUGGCGCA	i-rRF
16S	rRF-22-LLOEXB38K	CGAUAGAAAUUGAAACCUGGCG	i-rRF
16S	rRF-23-LLOEXB38DM	CGAUAGAAAUUGAAACCUGGCGC	i-rRF
16S	rRF-24-LLOEXB381U	CGAUAGAAAUUGAAACCUGGCGCA	i-rRF
16S	rRF-25-LLOEXB38LO	CGAUAGAAAUUGAAACCUGGCGCAA	i-rRF
16S	rRF-26-LLOEXB38LOE	CGAUAGAAAUUGAAACCUGGCGCAAU	i-rRF
16S	rRF-27-LLOEXB38LOO	CGAUAGAAAUUGAAACCUGGCGCAAUA	i-rRF
16S	rRF-28-LLOEXB38LO0H	CGAUAGAAAUUGAAACCUGGCGCAAUAG	i-rRF
16S	rRF-29-LLOEXB38LO2X	CGAUAGAAAUUGAAACCUGGCGCAAUAGA	i-rRF
16S	rRF-30-LLOEXB38LOVE	CGAUAGAAAUUGAAACCUGGCGCAAUAGAU	i-rRF
16S	rRF-31-LLOEXB38LOVEB	CGAUAGAAAUUGAAACCUGGCGCAAUAGAUA	i-rRF
16S	rRF-32-LLOEXB38LOVEI	CGAUAGAAAUUGAAACCUGGCGCAAUAGAUAU	i-rRF
16S	rRF-21-5PBNODNJ0	GAUAGAAAUUGAAACCUGGCG	i-rRF
16S	rRF-22-5PBNODNJM	GAUAGAAAUUGAAACCUGGCGC	i-rRF
16S	rRF-23-5PBNODNJDU	GAUAGAAAUUGAAACCUGGCGCA	i-rRF
16S	rRF-24-5PBNODNJIF	GAUAGAAAUUGAAACCUGGCGCAA	i-rRF
16S	rRF-25-5PBNODNJPE	GAUAGAAAUUGAAACCUGGCGCAAU	i-rRF
16S	rRF-26-5PBNODNJPEB	GAUAGAAAUUGAAACCUGGCGCAAUA	i-rRF
16S	rRF-27-5PBNODNJPEH	GAUAGAAAUUGAAACCUGGCGCAAUAG	i-rRF
16S	rRF-28-5PBNODNJPEX	GAUAGAAAUUGAAACCUGGCGCAAUAGA	i-rRF
16S	rRF-29-5PBNODNJPEE7	GAUAGAAAUUGAAACCUGGCGCAAUAGAU	i-rRF
16S	rRF-30-5PBNODNJPEFL	GAUAGAAAUUGAAACCUGGCGCAAUAGAUA	i-rRF
16S	rRF-19-H2DYB1J9	AUAGAAAUUGAAACCUGGC	i-rRF
16S	rRF-20-H2DYB19H	AUAGAAAUUGAAACCUGGCG	i-rRF
16S	rRF-21-H2DYB19HD	AUAGAAAUUGAAACCUGGCGC	i-rRF
16S	rRF-22-H2DYB19H2	AUAGAAAUUGAAACCUGGCGCA	i-rRF
16S	rRF-23-H2DYB19HDF	AUAGAAAUUGAAACCUGGCGCAA	i-rRF
16S	rRF-24-H2DYB19HF7	AUAGAAAUUGAAACCUGGCGCAAU	i-rRF
16S	rRF-25-H2DYB19H2L	AUAGAAAUUGAAACCUGGCGCAAUA	i-rRF
16S	rRF-26-H2DYB19H2L0	AUAGAAAUUGAAACCUGGCGCAAUAG	i-rRF
16S	rRF-27-H2DYB19H2LL	AUAGAAAUUGAAACCUGGCGCAAUAGA	i-rRF
16S	rRF-28-H2DYB19H2LD7	AUAGAAAUUGAAACCUGGCGCAAUAGAU	i-rRF
16S	rRF-29-H2DYB19H2LIB	AUAGAAAUUGAAACCUGGCGCAAUAGAUA	i-rRF
16S	rRF-21-VBIUB76VB	UAGAAAUUGAAACCUGGCGCA	i-rRF
16S	rRF-20-FBZB0YQF	AGAAAUUGAAACCUGGCGCA	i-rRF
16S	rRF-19-OEXB381U	GAAAUUGAAACCUGGCGCA	i-rRF
16S	rRF-32-OEXB38LOVEH31	GAAAUUGAAACCUGGCGCAAUAGAUAUAGUAC	i-rRF
16S	rRF-31-BNODNJPEFLVLD	AAAUUGAAACCUGGCGCAAUAGAUAUAGUAC	i-rRF
16S	rRF-30-DYB19H2L5Q15	AAUUGAAACCUGGCGCAAUAGAUAUAGUAC	i-rRF
16S	rRF-29-IUB76VDPHL21	AUUGAAACCUGGCGCAAUAGAUAUAGUAC	i-rRF
16S	rRF-30-IUB76VDPHLS1	AUUGAAACCUGGCGCAAUAGAUAUAGUACC	i-rRF
16S	rRF-28-ZB0YQFH2VP01	UUGAAACCUGGCGCAAUAGAUAUAGUAC	i-rRF
16S	rRF-27-XB38LOVEH31	UGAAACCUGGCGCAAUAGAUAUAGUAC	i-rRF
16S	rRF-25-B19H2L5Q15	AAACCUGGCGCAAUAGAUAUAGUAC	i-rRF
16S	rRF-24-B76VDPHL21	AACCUGGCGCAAUAGAUAUAGUAC	i-rRF
16S	rRF-23-0YQFH2VP01	ACCUGGCGCAAUAGAUAUAGUAC	i-rRF
16S	rRF-22-38LOVEH31	CCUGGCGCAAUAGAUAUAGUAC	i-rRF
16S	rRF-21-NJPEFLVLD	CUGGCGCAAUAGAUAUAGUAC	i-rRF
16S	rRF-20-9H2L5Q15	UGGCGCAAUAGAUAUAGUAC	i-rRF
16S	rRF-21-9H2L5Q15D	UGGCGCAAUAGAUAUAGUACC	i-rRF
16S	rRF-26-2KO0IBBNHDD	CAAGGGAAAGAUGAAAAAUUAUAACC	i-rRF
16S	rRF-24-12DEOBIQ0V	AGGGAAAGAUGAAAAAUUAUAACC	i-rRF
16S	rRF-33-BEVOK0JOVP2KW	AAAAUUAUAACCAAGCAUAAUAUAGCAAGGACU	i-rRF
16S	rRF-32-BNHD2JHEHJD23	AAAUUAUAACCAAGCAUAAUAUAGCAAGGACU	i-rRF
16S	rRF-31-DXU1DFULVF1DE	AAUUAUAACCAAGCAUAAUAUAGCAAGGACU	i-rRF
16S	rRF-30-IQB6FQDQFO6I	AUUAUAACCAAGCAUAAUAUAGCAAGGACU	i-rRF
16S	rRF-29-YL0OPLHLP0HW	UUAUAACCAAGCAUAAUAUAGCAAGGACU	i-rRF
16S	rRF-28-VOK0JOVP2KW	UAUAACCAAGCAUAAUAUAGCAAGGACU	i-rRF
16S	rRF-27-HD2JHEHJD23	AUAACCAAGCAUAAUAUAGCAAGGACU	i-rRF
16S	rRF-26-U1DFULVF1DE	UAACCAAGCAUAAUAUAGCAAGGACU	i-rRF
16S	rRF-25-B6FQDQFO6I	AACCAAGCAUAAUAUAGCAAGGACU	i-rRF
16S	rRF-24-0OPLHLP0HW	ACCAAGCAUAAUAUAGCAAGGACU	i-rRF
16S	rRF-23-K0JOVP2KW	CCAAGCAUAAUAUAGCAAGGACU	i-rRF
16S	rRF-22-2JHEHJD23	CAAGCAUAAUAUAGCAAGGACU	i-rRF
16S	rRF-26-2JHEHJD24DD	CAAGCAUAAUAUAGCAAGGACUAACC	i-rRF
16S	rRF-27-2JHEHJD24DJ	CAAGCAUAAUAUAGCAAGGACUAACCC	i-rRF
16S	rRF-28-2JHEHJD24DDJ	CAAGCAUAAUAUAGCAAGGACUAACCCC	i-rRF
16S	rRF-29-2JHEHJD24D13	CAAGCAUAAUAUAGCAAGGACUAACCCCU	i-rRF
16S	rRF-20-DFULVF1D	AAGCAUAAUAUAGCAAGGAC	i-rRF
16S	rRF-21-DFULVF1DE	AAGCAUAAUAUAGCAAGGACU	i-rRF
16S	rRF-22-DFULVF1DO	AAGCAUAAUAUAGCAAGGACUA	i-rRF
16S	rRF-25-DFULVF1DU1	AAGCAUAAUAUAGCAAGGACUAACC	i-rRF
16S	rRF-26-DFULVF1DU1D	AAGCAUAAUAUAGCAAGGACUAACCC	i-rRF
16S	rRF-27-DFULVF1DU1J	AAGCAUAAUAUAGCAAGGACUAACCCC	i-rRF
16S	rRF-28-DFULVF1DU1D3	AAGCAUAAUAUAGCAAGGACUAACCCCU	i-rRF
16S	rRF-33-DFULVF1DU13QV	AAGCAUAAUAUAGCAAGGACUAACCCCUAUACC	i-rRF
16S	rRF-20-FQDQFO6I	AGCAUAAUAUAGCAAGGACU	i-rRF
16S	rRF-21-FQDQFO6IB	AGCAUAAUAUAGCAAGGACUA	i-rRF
16S	rRF-24-FQDQFO6I0V	AGCAUAAUAUAGCAAGGACUAACC	i-rRF
16S	rRF-25-FQDQFO6IBR	AGCAUAAUAUAGCAAGGACUAACCC	i-rRF
16S	rRF-26-FQDQFO6IBRD	AGCAUAAUAUAGCAAGGACUAACCCC	i-rRF
16S	rRF-32-FQDQFO6IBR4LJ	AGCAUAAUAUAGCAAGGACUAACCCCUAUACC	i-rRF
16S	rRF-19-PLHLP0HW	GCAUAAUAUAGCAAGGACU	i-rRF
16S	rRF-23-PLHLP0OXV	GCAUAAUAUAGCAAGGACUAACC	i-rRF
16S	rRF-24-PLHLP0OXEJ	GCAUAAUAUAGCAAGGACUAACCC	i-rRF
16S	rRF-22-JOVP2KEOJ	CAUAAUAUAGCAAGGACUAACC	i-rRF
16S	rRF-23-JOVP2KEODJ	CAUAAUAUAGCAAGGACUAACCC	i-rRF
16S	rRF-24-JOVP2KEO1J	CAUAAUAUAGCAAGGACUAACCCC	i-rRF
16S	rRF-25-JOVP2KEOK7	CAUAAUAUAGCAAGGACUAACCCCU	i-rRF
16S	rRF-21-HEHJD24DD	AUAAUAUAGCAAGGACUAACC	i-rRF
16S	rRF-22-HEHJD24DJ	AUAAUAUAGCAAGGACUAACCC	i-rRF
16S	rRF-23-HEHJD24DDJ	AUAAUAUAGCAAGGACUAACCCC	i-rRF
16S	rRF-20-ULVF1DU1	UAAUAUAGCAAGGACUAACC	i-rRF
16S	rRF-21-ULVF1DU1D	UAAUAUAGCAAGGACUAACCC	i-rRF
16S	rRF-22-ULVF1DU1J	UAAUAUAGCAAGGACUAACCCC	i-rRF
16S	rRF-23-ULVF1DU1D3	UAAUAUAGCAAGGACUAACCCCU	i-rRF
16S	rRF-32-ULVF1DU13Q0Z3	UAAUAUAGCAAGGACUAACCCCUAUACCUUCU	i-rRF
16S	rRF-19-DQFO6I0V	AAUAUAGCAAGGACUAACC	i-rRF
16S	rRF-20-DQFO6IBR	AAUAUAGCAAGGACUAACCC	i-rRF
16S	rRF-21-DQFO6IBRD	AAUAUAGCAAGGACUAACCCC	i-rRF
16S	rRF-22-DQFO6IBR3	AAUAUAGCAAGGACUAACCCCU	i-rRF
16S	rRF-19-HLP0OXEJ	AUAUAGCAAGGACUAACCC	i-rRF
16S	rRF-20-HLP0OX0R	AUAUAGCAAGGACUAACCCC	i-rRF
16S	rRF-19-VP2KEO1J	UAUAGCAAGGACUAACCCC	i-rRF
16S	rRF-32-VP2KEOK7H1YY2	UAUAGCAAGGACUAACCCCUAUACCUUCUGCA	i-rRF
16S	rRF-23-VF1DU13QV	UAGCAAGGACUAACCCCUAUACC	i-rRF
16S	rRF-24-VF1DU13QE3	UAGCAAGGACUAACCCCUAUACCU	i-rRF
16S	rRF-27-VF1DU13Q0Z3	UAGCAAGGACUAACCCCUAUACCUUCU	i-rRF
16S	rRF-22-FO6IBR4LJ	AGCAAGGACUAACCCCUAUACC	i-rRF
16S	rRF-21-P0OX0RV5D	GCAAGGACUAACCCCUAUACC	i-rRF
16S	rRF-22-P0OX0RV53	GCAAGGACUAACCCCUAUACCU	i-rRF
16S	rRF-20-2KEOK7H1	CAAGGACUAACCCCUAUACC	i-rRF
16S	rRF-21-2KEOK7H1E	CAAGGACUAACCCCUAUACCU	i-rRF
16S	rRF-24-2KEOK7H1K3	CAAGGACUAACCCCUAUACCUUCU	i-rRF
16S	rRF-27-2KEOK7H1YY2	CAAGGACUAACCCCUAUACCUUCUGCA	i-rRF
16S	rRF-19-D24DKX2V	AAGGACUAACCCCUAUACC	i-rRF
16S	rRF-20-D24DKXU7	AAGGACUAACCCCUAUACCU	i-rRF
16S	rRF-19-1DU13QE3	AGGACUAACCCCUAUACCU	i-rRF
16S	rRF-25-1DU13Q0ZNF	AGGACUAACCCCUAUACCUUCUGCA	i-rRF
16S	rRF-32-1DU13Q0ZNFU4F	AGGACUAACCCCUAUACCUUCUGCAUAAUGAA	i-rRF
16S	rRF-27-4L39XQDUIO3	CUAUACCUUCUGCAUAAUGAAUUAACU	i-rRF
16S	rRF-32-DXEPBLEZP050J	AAUUAACUAGAAAUAACUUUGCAAGGAGAGCC	i-rRF
16S	rRF-33-DXEPBLEZP050D2	AAUUAACUAGAAAUAACUUUGCAAGGAGAGCCA	i-rRF
16S	rRF-31-IO42DONY2KFJD	AUUAACUAGAAAUAACUUUGCAAGGAGAGCC	i-rRF
16S	rRF-30-YDVBHDZVD251	UUAACUAGAAAUAACUUUGCAAGGAGAGCC	i-rRF
16S	rRF-29-UIFBUIZF10EV	UAACUAGAAAUAACUUUGCAAGGAGAGCC	i-rRF
16S	rRF-30-UIFBUIZF10F6	UAACUAGAAAUAACUUUGCAAGGAGAGCCA	i-rRF
16S	rRF-24-BXOEBZXOIS	AACUAGAAAUAACUUUGCAAGGAG	i-rRF
16S	rRF-28-BXOEBZXO62DV	AACUAGAAAUAACUUUGCAAGGAGAGCC	i-rRF
16S	rRF-29-BXOEBZXO62I2	AACUAGAAAUAACUUUGCAAGGAGAGCCA	i-rRF
16S	rRF-27-EPBLEZP050J	ACUAGAAAUAACUUUGCAAGGAGAGCC	i-rRF
16S	rRF-33-EPBLEZP050KBDW	ACUAGAAAUAACUUUGCAAGGAGAGCCAAAGCU	i-rRF
16S	rRF-26-42DONY2KFJD	CUAGAAAUAACUUUGCAAGGAGAGCC	i-rRF
16S	rRF-25-VBHDZVD251	UAGAAAUAACUUUGCAAGGAGAGCC	i-rRF
16S	rRF-24-FBUIZF10EV	AGAAAUAACUUUGCAAGGAGAGCC	i-rRF
16S	rRF-23-OEBZXO62DV	GAAAUAACUUUGCAAGGAGAGCC	i-rRF
16S	rRF-20-HDZVD251	AUAACUUUGCAAGGAGAGCC	i-rRF
16S	rRF-31-HDZVD251BJU2D	AUAACUUUGCAAGGAGAGCCAAAGCUAAGAC	i-rRF
16S	rRF-32-HDZVD251BJU2J	AUAACUUUGCAAGGAGAGCCAAAGCUAAGACC	i-rRF
16S	rRF-33-HDZVD251BJU2DJ	AUAACUUUGCAAGGAGAGCCAAAGCUAAGACCC	i-rRF
16S	rRF-30-UIZF10F6DIDD	UAACUUUGCAAGGAGAGCCAAAGCUAAGAC	i-rRF
16S	rRF-31-UIZF10F6DIDDD	UAACUUUGCAAGGAGAGCCAAAGCUAAGACC	i-rRF
16S	rRF-29-BZXO62POFXER	AACUUUGCAAGGAGAGCCAAAGCUAAGAC	i-rRF
16S	rRF-30-BZXO62POFXF1	AACUUUGCAAGGAGAGCCAAAGCUAAGACC	i-rRF
16S	rRF-31-BZXO62POFXF1D	AACUUUGCAAGGAGAGCCAAAGCUAAGACCC	i-rRF
16S	rRF-32-BZXO62POFXF1J	AACUUUGCAAGGAGAGCCAAAGCUAAGACCCC	i-rRF
16S	rRF-28-EZP050KBQODR	ACUUUGCAAGGAGAGCCAAAGCUAAGAC	i-rRF
16S	rRF-29-EZP050KBQOHV	ACUUUGCAAGGAGAGCCAAAGCUAAGACC	i-rRF
16S	rRF-30-EZP050KBQOOR	ACUUUGCAAGGAGAGCCAAAGCUAAGACCC	i-rRF
16S	rRF-31-EZP050KBQOORD	ACUUUGCAAGGAGAGCCAAAGCUAAGACCCC	i-rRF
16S	rRF-33-EZP050KBQOORDK	ACUUUGCAAGGAGAGCCAAAGCUAAGACCCCCG	i-rRF
16S	rRF-27-NY2KFJ20401	CUUUGCAAGGAGAGCCAAAGCUAAGAC	i-rRF
16S	rRF-28-NY2KFJ2040V	CUUUGCAAGGAGAGCCAAAGCUAAGACC	i-rRF
16S	rRF-26-ZVD251BJU2D	UUUGCAAGGAGAGCCAAAGCUAAGAC	i-rRF
16S	rRF-28-ZVD251BJU2DJ	UUUGCAAGGAGAGCCAAAGCUAAGACCC	i-rRF
16S	rRF-29-ZVD251BJU21J	UUUGCAAGGAGAGCCAAAGCUAAGACCCC	i-rRF
16S	rRF-26-ZF10F6DIDDD	UUGCAAGGAGAGCCAAAGCUAAGACC	i-rRF
16S	rRF-27-ZF10F6DIDDJ	UUGCAAGGAGAGCCAAAGCUAAGACCC	i-rRF
16S	rRF-28-ZF10F6DIDDDJ	UUGCAAGGAGAGCCAAAGCUAAGACCCC	i-rRF
16S	rRF-33-ZF10F6DIDDKS6	UUGCAAGGAGAGCCAAAGCUAAGACCCCCGAAA	i-rRF
16S	rRF-28-DDKSB1FHFXD3	AAGACCCCCGAAACCAGACGAGCUACCU	i-rRF
16S	rRF-33-DDKSB1FHFX3OD6	AAGACCCCCGAAACCAGACGAGCUACCUAAGAA	i-rRF
16S	rRF-31-KRODJD5I0XFDB	CCCCCGAAACCAGACGAGCUACCUAAGAACA	i-rRF
16S	rRF-30-KSB1FHFX3OOF	CCCCGAAACCAGACGAGCUACCUAAGAACA	i-rRF
16S	rRF-21-KUB6OUQ5D	CCCGAAACCAGACGAGCUACC	i-rRF
16S	rRF-22-KUB6OUQ53	CCCGAAACCAGACGAGCUACCU	i-rRF
16S	rRF-27-KUB6OUQ540F	CCCGAAACCAGACGAGCUACCUAAGAA	i-rRF
16S	rRF-28-KUB6OUQ540R	CCCGAAACCAGACGAGCUACCUAAGAAC	i-rRF
16S	rRF-29-KUB6OUQ5400U	CCCGAAACCAGACGAGCUACCUAAGAACA	i-rRF
16S	rRF-20-3B0PE041	CCGAAACCAGACGAGCUACC	i-rRF
16S	rRF-21-3B0PE041E	CCGAAACCAGACGAGCUACCU	i-rRF
16S	rRF-25-3B0PE041U2	CCGAAACCAGACGAGCUACCUAAGA	i-rRF
16S	rRF-26-3B0PE041U2B	CCGAAACCAGACGAGCUACCUAAGAA	i-rRF
16S	rRF-27-3B0PE041U21	CCGAAACCAGACGAGCUACCUAAGAAC	i-rRF
16S	rRF-28-3B0PE041U2U	CCGAAACCAGACGAGCUACCUAAGAACA	i-rRF
16S	rRF-30-3B0PE041U20J	CCGAAACCAGACGAGCUACCUAAGAACAGC	i-rRF
16S	rRF-19-LBK2LJ2V	CGAAACCAGACGAGCUACC	i-rRF
16S	rRF-20-LBK2LJU7	CGAAACCAGACGAGCUACCU	i-rRF
16S	rRF-23-LBK2LJU7S	CGAAACCAGACGAGCUACCUAAG	i-rRF
16S	rRF-24-LBK2LJU70X	CGAAACCAGACGAGCUACCUAAGA	i-rRF
16S	rRF-25-LBK2LJU7DB	CGAAACCAGACGAGCUACCUAAGAA	i-rRF
16S	rRF-26-LBK2LJU7DBD	CGAAACCAGACGAGCUACCUAAGAAC	i-rRF
16S	rRF-27-LBK2LJU7DB2	CGAAACCAGACGAGCUACCUAAGAACA	i-rRF
16S	rRF-28-LBK2LJU7DBDH	CGAAACCAGACGAGCUACCUAAGAACAG	i-rRF
16S	rRF-29-LBK2LJU7DBF9	CGAAACCAGACGAGCUACCUAAGAACAGC	i-rRF
16S	rRF-31-LBK2LJU7DBJIB	CGAAACCAGACGAGCUACCUAAGAACAGCUA	i-rRF
16S	rRF-32-LBK2LJU7DBJIF	CGAAACCAGACGAGCUACCUAAGAACAGCUAA	i-rRF
16S	rRF-33-LBK2LJU7DBJI6	CGAAACCAGACGAGCUACCUAAGAACAGCUAAA	i-rRF
16S	rRF-19-ODJD5IE3	GAAACCAGACGAGCUACCU	i-rRF
16S	rRF-24-ODJD5I0XE6	GAAACCAGACGAGCUACCUAAGAA	i-rRF
16S	rRF-25-ODJD5I0XFD	GAAACCAGACGAGCUACCUAAGAAC	i-rRF
16S	rRF-26-ODJD5I0XFDB	GAAACCAGACGAGCUACCUAAGAACA	i-rRF
16S	rRF-27-ODJD5I0XFDH	GAAACCAGACGAGCUACCUAAGAACAG	i-rRF
16S	rRF-28-ODJD5I0XFD9	GAAACCAGACGAGCUACCUAAGAACAGC	i-rRF
16S	rRF-29-ODJD5I0XFDEW	GAAACCAGACGAGCUACCUAAGAACAGCU	i-rRF
16S	rRF-30-ODJD5I0XFDFX	GAAACCAGACGAGCUACCUAAGAACAGCUA	i-rRF
16S	rRF-31-ODJD5I0XFDFXB	GAAACCAGACGAGCUACCUAAGAACAGCUAA	i-rRF
16S	rRF-32-ODJD5I0XFDFXF	GAAACCAGACGAGCUACCUAAGAACAGCUAAA	i-rRF
16S	rRF-24-B1FHFX3OHR	AAACCAGACGAGCUACCUAAGAAC	i-rRF
16S	rRF-25-B1FHFX3OOF	AAACCAGACGAGCUACCUAAGAACA	i-rRF
16S	rRF-30-B1FHFX3OOFQO	AAACCAGACGAGCUACCUAAGAACAGCUAA	i-rRF
16S	rRF-23-0PE041U2U	ACCAGACGAGCUACCUAAGAACA	i-rRF
16S	rRF-22-K2LJU7DB2	CCAGACGAGCUACCUAAGAACA	i-rRF
16S	rRF-20-JD5I0XFD	CAGACGAGCUACCUAAGAAC	i-rRF
16S	rRF-21-JD5I0XFDB	CAGACGAGCUACCUAAGAACA	i-rRF
16S	rRF-19-FHFX3OHR	AGACGAGCUACCUAAGAAC	i-rRF
16S	rRF-20-FHFX3OOF	AGACGAGCUACCUAAGAACA	i-rRF
16S	rRF-22-FHFX3OOFM	AGACGAGCUACCUAAGAACAGC	i-rRF
16S	rRF-25-FHFX3OOFQO	AGACGAGCUACCUAAGAACAGCUAA	i-rRF
16S	rRF-26-FHFX3OOFQOB	AGACGAGCUACCUAAGAACAGCUAAA	i-rRF
16S	rRF-19-OUQ5400U	GACGAGCUACCUAAGAACA	i-rRF
16S	rRF-21-OUQ540BPD	GACGAGCUACCUAAGAACAGC	i-rRF
16S	rRF-24-OUQ540BPHF	GACGAGCUACCUAAGAACAGCUAA	i-rRF
16S	rRF-25-OUQ540BP4B	GACGAGCUACCUAAGAACAGCUAAA	i-rRF
16S	rRF-27-0XFDFXB2PFJ	ACCUAAGAACAGCUAAAAGAGCACACC	i-rRF
16S	rRF-27-40BP4BFJ01K	CUAAGAACAGCUAAAAGAGCACACCCG	i-rRF
16S	rRF-24-U20JUB5FFV	UAAGAACAGCUAAAAGAGCACACC	i-rRF
16S	rRF-25-U20JUB5F2R	UAAGAACAGCUAAAAGAGCACACCC	i-rRF
16S	rRF-26-U20JUB5F2R0	UAAGAACAGCUAAAAGAGCACACCCG	i-rRF
16S	rRF-28-U20JUB5F2R0D	UAAGAACAGCUAAAAGAGCACACCCGUC	i-rRF
16S	rRF-29-U20JUB5F2R23	UAAGAACAGCUAAAAGAGCACACCCGUCU	i-rRF
16S	rRF-33-U20JUB5F2RSX0N	UAAGAACAGCUAAAAGAGCACACCCGUCUAUGU	i-rRF
16S	rRF-23-DBJIB0F5V	AAGAACAGCUAAAAGAGCACACC	i-rRF
16S	rRF-24-DBJIB0F5EJ	AAGAACAGCUAAAAGAGCACACCC	i-rRF
16S	rRF-25-DBJIB0F50S	AAGAACAGCUAAAAGAGCACACCCG	i-rRF
16S	rRF-31-JIB0F50SWQSJB	CAGCUAAAAGAGCACACCCGUCUAUGUAGCA	i-rRF
16S	rRF-27-4BFJ01M7ILM	CUAAAAGAGCACACCCGUCUAUGUAGC	i-rRF
16S	rRF-26-UB5F2RSX9PD	UAAAAGAGCACACCCGUCUAUGUAGC	i-rRF
16S	rRF-27-UB5F2RSX9P2	UAAAAGAGCACACCCGUCUAUGUAGCA	i-rRF
16S	rRF-33-UB5F2RSX9P2B0H	UAAAAGAGCACACCCGUCUAUGUAGCAAAAUAG	i-rRF
16S	rRF-25-B0F50SWQSJ	AAAAGAGCACACCCGUCUAUGUAGC	i-rRF
16S	rRF-26-B0F50SWQSJB	AAAAGAGCACACCCGUCUAUGUAGCA	i-rRF
16S	rRF-23-D0253MVW9	AAGAGCACACCCGUCUAUGUAGC	i-rRF
16S	rRF-24-D0253MVWEU	AAGAGCACACCCGUCUAUGUAGCA	i-rRF
16S	rRF-33-D0253MVWFODP04	AAGAGCACACCCGUCUAUGUAGCAAAAUAGUGG	i-rRF
16S	rRF-22-FJ01M7ILM	AGAGCACACCCGUCUAUGUAGC	i-rRF
16S	rRF-23-FJ01M7ILDU	AGAGCACACCCGUCUAUGUAGCA	i-rRF
16S	rRF-32-FJ01M7ILPBH34	AGAGCACACCCGUCUAUGUAGCAAAAUAGUGG	i-rRF
16S	rRF-21-5F2RSX9PD	GAGCACACCCGUCUAUGUAGC	i-rRF
16S	rRF-22-5F2RSX9P2	GAGCACACCCGUCUAUGUAGCA	i-rRF
16S	rRF-31-5F2RSX9P2BV40	GAGCACACCCGUCUAUGUAGCAAAAUAGUGG	i-rRF
16S	rRF-20-F50SWQSJ	AGCACACCCGUCUAUGUAGC	i-rRF
16S	rRF-21-F50SWQSJB	AGCACACCCGUCUAUGUAGCA	i-rRF
16S	rRF-27-F50SWQSJBEH	AGCACACCCGUCUAUGUAGCAAAAUAG	i-rRF
16S	rRF-30-F50SWQSJBE18	AGCACACCCGUCUAUGUAGCAAAAUAGUGG	i-rRF
16S	rRF-19-PFKW4429	GCACACCCGUCUAUGUAGC	i-rRF
16S	rRF-20-PFKW44VF	GCACACCCGUCUAUGUAGCA	i-rRF
16S	rRF-29-PFKW44VFBL24	GCACACCCGUCUAUGUAGCAAAAUAGUGG	i-rRF
16S	rRF-19-253MVWEU	CACACCCGUCUAUGUAGCA	i-rRF
16S	rRF-20-253MVWFO	CACACCCGUCUAUGUAGCAA	i-rRF
16S	rRF-21-253MVWFOB	CACACCCGUCUAUGUAGCAAA	i-rRF
16S	rRF-22-253MVWFOF	CACACCCGUCUAUGUAGCAAAA	i-rRF
16S	rRF-23-253MVWFO7	CACACCCGUCUAUGUAGCAAAAU	i-rRF
16S	rRF-24-253MVWFOEB	CACACCCGUCUAUGUAGCAAAAUA	i-rRF
16S	rRF-25-253MVWFODP	CACACCCGUCUAUGUAGCAAAAUAG	i-rRF
16S	rRF-26-253MVWFODPE	CACACCCGUCUAUGUAGCAAAAUAGU	i-rRF
16S	rRF-27-253MVWFODPP	CACACCCGUCUAUGUAGCAAAAUAGUG	i-rRF
16S	rRF-28-253MVWFODP04	CACACCCGUCUAUGUAGCAAAAUAGUGG	i-rRF
16S	rRF-27-01M7ILPBH34	ACACCCGUCUAUGUAGCAAAAUAGUGG	i-rRF
16S	rRF-19-2RSX9PF6	CACCCGUCUAUGUAGCAAA	i-rRF
16S	rRF-20-2RSX9P2B	CACCCGUCUAUGUAGCAAAA	i-rRF
16S	rRF-21-2RSX9P2BE	CACCCGUCUAUGUAGCAAAAU	i-rRF
16S	rRF-22-2RSX9P2BO	CACCCGUCUAUGUAGCAAAAUA	i-rRF
16S	rRF-23-2RSX9P2B0H	CACCCGUCUAUGUAGCAAAAUAG	i-rRF
16S	rRF-24-2RSX9P2B2Z	CACCCGUCUAUGUAGCAAAAUAGU	i-rRF
16S	rRF-25-2RSX9P2BV4	CACCCGUCUAUGUAGCAAAAUAGUG	i-rRF
16S	rRF-26-2RSX9P2BV40	CACCCGUCUAUGUAGCAAAAUAGUGG	i-rRF
16S	rRF-27-2RSX9P2BV44	CACCCGUCUAUGUAGCAAAAUAGUGGG	i-rRF
16S	rRF-20-KW44VFBL	CCCGUCUAUGUAGCAAAAUA	i-rRF
16S	rRF-22-KW44VFBLN	CCCGUCUAUGUAGCAAAAUAGU	i-rRF
16S	rRF-23-KW44VFBL00	CCCGUCUAUGUAGCAAAAUAGUG	i-rRF
16S	rRF-24-KW44VFBL24	CCCGUCUAUGUAGCAAAAUAGUGG	i-rRF
16S	rRF-27-SX9P2BV460I	GUCUAUGUAGCAAAAUAGUGGGAAGAU	i-rRF
16S	rRF-23-ILPBH3RBD7	AUGUAGCAAAAUAGUGGGAAGAU	i-rRF
16S	rRF-25-BL7KDEYLRP	AAAUAGUGGGAAGAUUUAUAGGUAG	i-rRF
16S	rRF-26-BL7KDEYLRPB	AAAUAGUGGGAAGAUUUAUAGGUAGA	i-rRF
16S	rRF-30-BL7KDEYLRP1H	AAAUAGUGGGAAGAUUUAUAGGUAGAGGCG	i-rRF
16S	rRF-32-BL7KDEYLRP1H1	AAAUAGUGGGAAGAUUUAUAGGUAGAGGCGAC	i-rRF
16S	rRF-33-BL7KDEYLRP1HU	AAAUAGUGGGAAGAUUUAUAGGUAGAGGCGACA	i-rRF
16S	rRF-32-DP92FNVPS26U2	AAUAGUGGGAAGAUUUAUAGGUAGAGGCGACA	i-rRF
16S	rRF-31-H3RB5ZHKV0QDB	AUAGUGGGAAGAUUUAUAGGUAGAGGCGACA	i-rRF
16S	rRF-30-V460IXV3FKLF	UAGUGGGAAGAUUUAUAGGUAGAGGCGACA	i-rRF
16S	rRF-29-18O2ZQ1L5JHU	AGUGGGAAGAUUUAUAGGUAGAGGCGACA	i-rRF
16S	rRF-33-18O2ZQ1L5JOOV	AGUGGGAAGAUUUAUAGGUAGAGGCGACAAACC	i-rRF
16S	rRF-25-60IXV3FKLF	GGAAGAUUUAUAGGUAGAGGCGACA	i-rRF
16S	rRF-29-60IXV3FKLF0V	GGAAGAUUUAUAGGUAGAGGCGACAAACC	i-rRF
16S	rRF-30-60IXV3FKLFB7	GGAAGAUUUAUAGGUAGAGGCGACAAACCU	i-rRF
16S	rRF-23-O2ZQ1L5JDR	GAAGAUUUAUAGGUAGAGGCGAC	i-rRF
16S	rRF-24-O2ZQ1L5JHU	GAAGAUUUAUAGGUAGAGGCGACA	i-rRF
16S	rRF-28-O2ZQ1L5JOOV	GAAGAUUUAUAGGUAGAGGCGACAAACC	i-rRF
16S	rRF-29-O2ZQ1L5JOOE3	GAAGAUUUAUAGGUAGAGGCGACAAACCU	i-rRF
16S	rRF-22-DEYLRP1H1	AAGAUUUAUAGGUAGAGGCGAC	i-rRF
16S	rRF-23-DEYLRP1HU	AAGAUUUAUAGGUAGAGGCGACA	i-rRF
16S	rRF-27-DEYLRP1H0BJ	AAGAUUUAUAGGUAGAGGCGACAAACC	i-rRF
16S	rRF-28-DEYLRP1H0BD3	AAGAUUUAUAGGUAGAGGCGACAAACCU	i-rRF
16S	rRF-20-5ZHKV0QD	GAUUUAUAGGUAGAGGCGAC	i-rRF
16S	rRF-21-5ZHKV0QDB	GAUUUAUAGGUAGAGGCGACA	i-rRF
16S	rRF-25-5ZHKV0QDB1	GAUUUAUAGGUAGAGGCGACAAACC	i-rRF
16S	rRF-19-IXV3FK1R	AUUUAUAGGUAGAGGCGAC	i-rRF
16S	rRF-20-IXV3FKLF	AUUUAUAGGUAGAGGCGACA	i-rRF
16S	rRF-24-IXV3FKLF0V	AUUUAUAGGUAGAGGCGACAAACC	i-rRF
16S	rRF-19-ZQ1L5JHU	UUUAUAGGUAGAGGCGACA	i-rRF
16S	rRF-21-YLRP1H0BD	UUAUAGGUAGAGGCGACAAAC	i-rRF
16S	rRF-22-YLRP1H0BJ	UUAUAGGUAGAGGCGACAAACC	i-rRF
16S	rRF-23-YLRP1H0BD3	UUAUAGGUAGAGGCGACAAACCU	i-rRF
16S	rRF-21-VPS26U2DD	UAUAGGUAGAGGCGACAAACC	i-rRF
16S	rRF-20-HKV0QDB1	AUAGGUAGAGGCGACAAACC	i-rRF
16S	rRF-19-V3FKLF0V	UAGGUAGAGGCGACAAACC	i-rRF
16S	rRF-33-0B35LJN35PN30N	ACAAACCUACCGAGCCUGGUGAUAGCUGGUUGU	i-rRF
16S	rRF-19-B70UPY2L	AACCUACCGAGCCUGGUGA	i-rRF
16S	rRF-25-B70UPY7EFY	AACCUACCGAGCCUGGUGAUAGCUG	i-rRF
16S	rRF-30-B70UPY7EFY7W	AACCUACCGAGCCUGGUGAUAGCUGGUUGU	i-rRF
16S	rRF-21-USF7RUVI0	UACCGAGCCUGGUGAUAGCUG	i-rRF
16S	rRF-28-USF7RUVIRY0J	UACCGAGCCUGGUGAUAGCUGGUUGUCC	i-rRF
16S	rRF-31-USF7RUVIRY8O0	UACCGAGCCUGGUGAUAGCUGGUUGUCCAAG	i-rRF
16S	rRF-32-USF7RUVIRY8OL	UACCGAGCCUGGUGAUAGCUGGUUGUCCAAGA	i-rRF
16S	rRF-33-USF7RUVIRY8OD7	UACCGAGCCUGGUGAUAGCUGGUUGUCCAAGAU	i-rRF
16S	rRF-20-0UPY7EFY	ACCGAGCCUGGUGAUAGCUG	i-rRF
16S	rRF-27-0UPY7EFY7WJ	ACCGAGCCUGGUGAUAGCUGGUUGUCC	i-rRF
16S	rRF-30-0UPY7EFY7WK0	ACCGAGCCUGGUGAUAGCUGGUUGUCCAAG	i-rRF
16S	rRF-31-0UPY7EFY7WK0B	ACCGAGCCUGGUGAUAGCUGGUUGUCCAAGA	i-rRF
16S	rRF-32-0UPY7EFY7WK0I	ACCGAGCCUGGUGAUAGCUGGUUGUCCAAGAU	i-rRF
16S	rRF-31-3038XLQ8ZM22E	CCGAGCCUGGUGAUAGCUGGUUGUCCAAGAU	i-rRF
16S	rRF-24-5194HJ9N2J	GAGCCUGGUGAUAGCUGGUUGUCC	i-rRF
16S	rRF-27-5194HJ9NS6H	GAGCCUGGUGAUAGCUGGUUGUCCAAG	i-rRF
16S	rRF-28-5194HJ9NS6X	GAGCCUGGUGAUAGCUGGUUGUCCAAGA	i-rRF
16S	rRF-29-5194HJ9NS6E7	GAGCCUGGUGAUAGCUGGUUGUCCAAGAU	i-rRF
16S	rRF-30-5194HJ9NS6FL	GAGCCUGGUGAUAGCUGGUUGUCCAAGAUA	i-rRF
16S	rRF-31-5194HJ9NS6FL0	GAGCCUGGUGAUAGCUGGUUGUCCAAGAUAG	i-rRF
16S	rRF-32-5194HJ9NS6FLL	GAGCCUGGUGAUAGCUGGUUGUCCAAGAUAGA	i-rRF
16S	rRF-22-F7RUVIRY5	AGCCUGGUGAUAGCUGGUUGUC	i-rRF
16S	rRF-23-F7RUVIRY0J	AGCCUGGUGAUAGCUGGUUGUCC	i-rRF
16S	rRF-24-F7RUVIRYJ2	AGCCUGGUGAUAGCUGGUUGUCCA	i-rRF
16S	rRF-26-F7RUVIRY8O0	AGCCUGGUGAUAGCUGGUUGUCCAAG	i-rRF
16S	rRF-27-F7RUVIRY8OL	AGCCUGGUGAUAGCUGGUUGUCCAAGA	i-rRF
16S	rRF-28-F7RUVIRY8OD7	AGCCUGGUGAUAGCUGGUUGUCCAAGAU	i-rRF
16S	rRF-29-F7RUVIRY8OIB	AGCCUGGUGAUAGCUGGUUGUCCAAGAUA	i-rRF
16S	rRF-30-F7RUVIRY8O5P	AGCCUGGUGAUAGCUGGUUGUCCAAGAUAG	i-rRF
16S	rRF-31-F7RUVIRY8O5PB	AGCCUGGUGAUAGCUGGUUGUCCAAGAUAGA	i-rRF
16S	rRF-32-F7RUVIRY8O5PF	AGCCUGGUGAUAGCUGGUUGUCCAAGAUAGAA	i-rRF
16S	rRF-33-F7RUVIRY8O5P7	AGCCUGGUGAUAGCUGGUUGUCCAAGAUAGAAU	i-rRF
16S	rRF-33-PY7EFY7WK0H2DD	GCCUGGUGAUAGCUGGUUGUCCAAGAUAGAAUC	i-rRF
16S	rRF-32-38XLQ8ZM22VB5	CCUGGUGAUAGCUGGUUGUCCAAGAUAGAAUC	i-rRF
16S	rRF-31-N35PN39RDEFED	CUGGUGAUAGCUGGUUGUCCAAGAUAGAAUC	i-rRF
16S	rRF-23-94HJ9NS6X	UGGUGAUAGCUGGUUGUCCAAGA	i-rRF
16S	rRF-24-94HJ9NS6E7	UGGUGAUAGCUGGUUGUCCAAGAU	i-rRF
16S	rRF-25-94HJ9NS6FL	UGGUGAUAGCUGGUUGUCCAAGAUA	i-rRF
16S	rRF-30-94HJ9NS6FLOM	UGGUGAUAGCUGGUUGUCCAAGAUAGAAUC	i-rRF
16S	rRF-22-RUVIRY8OL	GGUGAUAGCUGGUUGUCCAAGA	i-rRF
16S	rRF-23-RUVIRY8OD7	GGUGAUAGCUGGUUGUCCAAGAU	i-rRF
16S	rRF-24-RUVIRY8OIB	GGUGAUAGCUGGUUGUCCAAGAUA	i-rRF
16S	rRF-29-RUVIRY8O5PED	GGUGAUAGCUGGUUGUCCAAGAUAGAAUC	i-rRF
16S	rRF-30-RUVIRY8O5PD7	GGUGAUAGCUGGUUGUCCAAGAUAGAAUCU	i-rRF
16S	rRF-21-VIRY8O5PB	UAGCUGGUUGUCCAAGAUAGA	i-rRF
16S	rRF-23-VIRY8O5P7	UAGCUGGUUGUCCAAGAUAGAAU	i-rRF
16S	rRF-25-VIRY8O5PD7	UAGCUGGUUGUCCAAGAUAGAAUCU	i-rRF
16S	rRF-29-VIRY8O5PD72Z	UAGCUGGUUGUCCAAGAUAGAAUCUUAGU	i-rRF
16S	rRF-20-FY7WK0H2	AGCUGGUUGUCCAAGAUAGA	i-rRF
16S	rRF-22-FY7WK0H2I	AGCUGGUUGUCCAAGAUAGAAU	i-rRF
16S	rRF-24-FY7WK0H2F3	AGCUGGUUGUCCAAGAUAGAAUCU	i-rRF
16S	rRF-28-FY7WK0H2HZZ	AGCUGGUUGUCCAAGAUAGAAUCUUAGU	i-rRF
16S	rRF-22-Q8ZM22VB5	GCUGGUUGUCCAAGAUAGAAUC	i-rRF
16S	rRF-19-RY8O5PED	GGUUGUCCAAGAUAGAAUC	i-rRF
16S	rRF-32-FLOMY38DZOIYJ	AGAUAGAAUCUUAGUUCAACUUUAAAUUUGCC	i-rRF
16S	rRF-33-FLOMY38DZOIYDJ	AGAUAGAAUCUUAGUUCAACUUUAAAUUUGCCC	i-rRF
16S	rRF-32-5PD7VN2IYBZVJ	GAUAGAAUCUUAGUUCAACUUUAAAUUUGCCC	i-rRF
16S	rRF-31-H2HZ19BZUEZ1D	AUAGAAUCUUAGUUCAACUUUAAAUUUGCCC	i-rRF
16S	rRF-29-FENPYONXDZIJ	AGAAUCUUAGUUCAACUUUAAAUUUGCCC	i-rRF
16S	rRF-32-FENPYONXDZP62	AGAAUCUUAGUUCAACUUUAAAUUUGCCCACA	i-rRF
16S	rRF-28-OMY38DZOIYDJ	GAAUCUUAGUUCAACUUUAAAUUUGCCC	i-rRF
16S	rRF-31-OMY38DZOIYK5B	GAAUCUUAGUUCAACUUUAAAUUUGCCCACA	i-rRF
16S	rRF-26-D7VN2IYBZVD	AAUCUUAGUUCAACUUUAAAUUUGCC	i-rRF
16S	rRF-27-D7VN2IYBZVJ	AAUCUUAGUUCAACUUUAAAUUUGCCC	i-rRF
16S	rRF-26-HZ19BZUEZ1D	AUCUUAGUUCAACUUUAAAUUUGCCC	i-rRF
16S	rRF-24-WX76EZBNJV	UCUUAGUUCAACUUUAAAUUUGCC	i-rRF
16S	rRF-25-WX76EZBNXR	UCUUAGUUCAACUUUAAAUUUGCCC	i-rRF
16S	rRF-26-WX76EZBNXRB	UCUUAGUUCAACUUUAAAUUUGCCCA	i-rRF
16S	rRF-28-WX76EZBNXRU	UCUUAGUUCAACUUUAAAUUUGCCCACA	i-rRF
16S	rRF-33-WX76EZBNXR02V	UCUUAGUUCAACUUUAAAUUUGCCCACAGAACC	i-rRF
16S	rRF-23-NPYONXDZDV	CUUAGUUCAACUUUAAAUUUGCC	i-rRF
16S	rRF-24-NPYONXDZIJ	CUUAGUUCAACUUUAAAUUUGCCC	i-rRF
16S	rRF-32-NPYONXDZP6JBJ	CUUAGUUCAACUUUAAAUUUGCCCACAGAACC	i-rRF
16S	rRF-33-NPYONXDZP6JBDJ	CUUAGUUCAACUUUAAAUUUGCCCACAGAACCC	i-rRF
16S	rRF-23-Y38DZOIYDJ	UUAGUUCAACUUUAAAUUUGCCC	i-rRF
16S	rRF-31-Y38DZOIYK5FDD	UUAGUUCAACUUUAAAUUUGCCCACAGAACC	i-rRF
16S	rRF-32-Y38DZOIYK5FDJ	UUAGUUCAACUUUAAAUUUGCCCACAGAACCC	i-rRF
16S	rRF-33-Y38DZOIYK5FDD3	UUAGUUCAACUUUAAAUUUGCCCACAGAACCCU	i-rRF
16S	rRF-21-VN2IYBZVD	UAGUUCAACUUUAAAUUUGCC	i-rRF
16S	rRF-22-VN2IYBZVJ	UAGUUCAACUUUAAAUUUGCCC	i-rRF
16S	rRF-30-VN2IYBZVKFO1	UAGUUCAACUUUAAAUUUGCCCACAGAACC	i-rRF
16S	rRF-31-VN2IYBZVKFO1D	UAGUUCAACUUUAAAUUUGCCCACAGAACCC	i-rRF
16S	rRF-32-VN2IYBZVKFO13	UAGUUCAACUUUAAAUUUGCCCACAGAACCCU	i-rRF
[truncated: 14,280 more rows]

## Sheet: 5S
5S Sequences	293T Cells			293T cell derived Extracellular Vesicles
Sequences	SRR5628228	SRR5628229	SRR5628230	SRR5628231	SRR5628232	SRR5628233
ACCGGGUGCUGUAGGC	9.11	11.4	7.36	4.84	3.1	4.08
ACCGGGUGCUGUAGGCU	204.3	178.52	96.47	139.82	54.84	136.61
ACCGGGUGCUGUAGGCUU	1579.43	1426.71	390.15	970.15	293.65	850.28
ACCGGGUGCUGUAGGCUUU	1215.67	1469.58	351.63	935.34	179.23	511.56
ACCGGGUGCUGUAGGCUUUU	12.11	41.93	10.88	0.23	1.47	1.21
ACCGGGUGCUGUAGGCUUUUU	3	16.03	4.48	0	1.31	0.15

## Sheet: 28S
	293T Cells			293T cell derived Extracellular Vesicles
28S Sequences	SRR5628228	SRR5628229	SRR5628230	SRR5628231	SRR5628232	SRR5628233
CGCGACCUCAGAUCAGACG	3295.47	5325.8	3870.44	9088.48	3165.66	5807.66
CGCGACCUCAGAUCAGACGU	6291.53	9029.98	9694.82	27593.3	14792	40987.9
CGCGACCUCAGAUCAGACGUG	305.3	462.98	766.32	1982.55	523.15	1062.51
CGCGACCUCAGAUCAGACGUGG	344.04	418.44	487.26	1187.59	1180.47	2248.49
CGCGACCUCAGAUCAGACGUGGC	991.31	1464.48	1376.51	9281.36	2129.97	4192.68
CGCGACCUCAGAUCAGACGUGGCG	7.72	14.25	53.57	206.06	9.63	24.15
CGCGACCUCAGAUCAGACGUGGCGA	1.96	2.02	6.83	77.63	4.73	13.89
CGCGACCUCAGAUCAGACGUGGCGAC	44.97	103.33	63.82	1927.9	285.32	808.17
CGCGACCUCAGAUCAGACGUGGCGACC	28.13	53.69	34.26	1714.74	76.55	227.63
CGCGACCUCAGAUCAGACGUGGCGACCC	75.29	131.48	85.37	4416.87	428.48	1097.38
CGCGACCUCAGAUCAGACGUGGCGACCCG	15.91	22.33	17.39	1028.96	201.91	424.91
CGCGACCUCAGAUCAGACGUGGCGACCCGC	96.96	200.25	251.42	3035.62	289.4	998.81
